# Supplementary material for: N,N′-Bis(2-methyl­phen­yl)-N′′-(2,2,2-trichloro­acet­yl)phospho­ric triamide
Source: Acta Crystallogr Sect E Struct Rep Online. 2011 Sep 30;67(Pt 10):o2792. doi: 10.1107/S1600536811039511 (PMC3201409; doi:10.1107/S1600536811039511)
Supplement: Supplementary file 2 [file e-67-o2792-Isup2.hkl]

#
# h,k,l, Fc-squared, Fo-squared, sigma(Fo-squared) and status flag
#
data_I
_shelx_title ' Compound X'
_shelx_refln_list_code          4
_shelx_F_calc_maximum      443.04
_exptl_crystal_F_000      1728.00
_reflns_d_resolution_high  0.7697
 
loop_
 _symmetry_equiv_pos_as_xyz
 'x, y, z'
 '-x, y, -z+1/2'
 'x+1/2, y+1/2, z'
 '-x+1/2, y+1/2, -z+1/2'
 '-x, -y, -z'
 'x, -y, z-1/2'
 '-x+1/2, -y+1/2, -z'
 'x+1/2, -y+1/2, z-1/2'
 
_cell_length_a    14.2030
_cell_length_b    16.1935
_cell_length_c    16.9107
_cell_angle_alpha  90.000
_cell_angle_beta  102.372
_cell_angle_gamma  90.000
 
_shelx_F_squared_multiplier     1.000
 
loop_
 _refln_index_h
 _refln_index_k
 _refln_index_l
 _refln_F_squared_calc
 _refln_F_squared_meas
 _refln_F_squared_sigma
 _refln_observed_status
   4   0   0    13773.37    14996.61    208.72 o
   6   0   0   175705.30   181521.39   2906.82 o
   8   0   0    11844.48    12290.51    189.08 o
  10   0   0      139.21      167.99     21.82 o
  12   0   0      267.69      108.36     35.64 o
  14   0   0      101.69      167.99     50.91 o
  16   0   0     1008.99      685.07     93.82 o
  18   0   0     1498.33     1847.21    249.45 o
   3   1   0    26254.03    25033.52    257.08 o
   5   1   0    40764.83    41733.01    418.85 o
   7   1   0     8317.41     7767.90     95.65 o
   9   1   0        4.91       30.43     11.97 o
  11   1   0      942.71     1056.06     35.47 o
  13   1   0     2992.26     3186.82     91.70 o
  15   1   0      186.24       61.49     87.63 o
  17   1   0      202.57        0.00     72.72 o
   2   2   0    25784.84    25661.08    326.77 o
   4   2   0    38121.37    42144.33    432.79 o
   6   2   0    34253.90    35994.04    376.99 o
   8   2   0     1489.04     1574.00     37.09 o
  10   2   0     1091.68     1215.85     35.60 o
  12   2   0       46.44       48.61     25.45 o
  14   2   0      451.94      400.82     45.08 o
  16   2   0      973.22      763.61     89.45 o
   1   3   0     2311.03     2373.11     39.77 o
   3   3   0    21722.91    21505.70    387.62 o
   5   3   0     7097.46     7317.25    189.81 o
   7   3   0     5565.83     5691.20    121.81 o
   9   3   0    12813.12    12654.90    169.13 o
  11   3   0     2764.36     2708.25    142.54 o
  13   3   0     5146.08     5752.18    142.54 o
  15   3   0     1243.58     1702.75    257.81 o
  17   3   0      202.53      342.53    110.54 o
   0   4   0    52362.67    51903.04    824.33 o
   2   4   0     8117.67     7553.89    185.81 o
   4   4   0     9865.11     9961.63    126.05 o
   6   4   0     3459.44     4114.92    322.53 o
   8   4   0     1416.31     1472.42     37.01 o
  10   4   0      384.81      379.60     87.27 o
  12   4   0        9.33      108.17     43.27 o
  14   4   0      282.74      204.49     84.00 o
  16   4   0      187.31       30.40     48.35 o
   1   5   0     8289.71     8532.00    116.68 o
   3   5   0     4377.03     4597.19    133.45 o
   5   5   0     1090.74      851.21     52.00 o
   7   5   0       49.95       74.05     12.64 o
   9   5   0     8260.79     7598.09    252.72 o
  11   5   0      544.25      512.07     68.73 o
  13   5   0      520.20      548.69     75.27 o
  15   5   0      589.93      819.63     94.42 o
  17   5   0        1.15      -36.32     68.73 o
   0   6   0      678.04      420.20     61.82 o
   2   6   0     4672.87     4572.95     72.17 o
   4   6   0    11789.48    11230.58    164.84 o
   6   6   0      328.77      388.75     33.09 o
   8   6   0     2569.12     2406.44    100.36 o
  10   6   0     1061.96      966.28     44.42 o
  12   6   0        0.18       37.64    120.00 o
  14   6   0        0.45       86.68     72.72 o
  16   6   0       63.51      215.66     79.58 o
   1   7   0    25131.84    23356.21    443.62 o
   3   7   0      566.42      570.12     20.31 o
   5   7   0      823.19      647.52     32.36 o
   7   7   0     4248.25     4005.58    241.81 o
   9   7   0      387.23      446.04     80.00 o
  11   7   0     2145.59     2204.11    264.72 o
  13   7   0      698.68      853.20    229.08 o
  15   7   0      336.32      407.35     77.45 o
   0   8   0     1422.15     1452.50     61.09 o
   2   8   0      373.43      363.74     16.19 o
   4   8   0       41.11       42.73     40.00 o
   6   8   0       18.18       44.64     10.28 o
   8   8   0     1023.80     1069.97    286.17 o
  10   8   0     1906.84     1846.96    179.27 o
  12   8   0      343.85      386.85     41.81 o
  14   8   0       36.00      102.06     69.45 o
  16   8   0      249.52      107.10    218.17 o
   1   9   0     5582.45     5235.87    117.45 o
   3   9   0     3799.41     3561.25     60.88 o
   5   9   0      185.20      167.99     15.43 o
   7   9   0     3603.39     3344.34    108.72 o
   9   9   0     1382.51     1260.39     67.27 o
  11   9   0     4846.42     4316.32    292.35 o
  13   9   0      372.40      380.69    222.54 o
  15   9   0      184.58      309.15    138.90 o
   0  10   0     2730.70     2629.63     75.66 o
   2  10   0    18117.30    17057.22    521.80 o
   4  10   0      744.09      748.26     73.45 o
   6  10   0     4040.45     3909.29    176.36 o
   8  10   0     3740.95     3892.87    222.17 o
  10  10   0     3097.93     3119.80    100.40 o
  12  10   0      736.77      737.73    116.72 o
  14  10   0      225.39      301.70    251.26 o
   1  11   0     5686.51     5899.33    196.72 o
   3  11   0      146.38      190.25     15.68 o
   5  11   0     3014.26     2941.72     55.28 o
   7  11   0     2693.90     2697.05    116.36 o
   9  11   0      183.38      152.25     86.91 o
  11  11   0      253.80      221.23     50.18 o
  13  11   0      246.16      173.26     36.36 o
  15  11   0      379.74      602.89    159.27 o
   0  12   0        0.76       35.20     22.18 o
   2  12   0    13391.01    12652.11    196.21 o
   4  12   0     2697.68     2597.56     65.82 o
   6  12   0      362.73      377.31     37.82 o
   8  12   0     3222.86     3142.66     70.61 o
  10  12   0      813.47      770.78     90.54 o
  12  12   0       53.64      140.94     54.54 o
  14  12   0        3.72       21.82     65.45 o
   1  13   0      923.01      761.97     90.91 o
   3  13   0      123.33      170.51     21.45 o
   5  13   0     4182.43     4413.34     71.99 o
   7  13   0        6.33       36.36    109.09 o
   9  13   0        8.10      -10.70      7.14 o
  11  13   0      555.37      626.60    162.90 o
  13  13   0       46.19      -70.28     58.18 o
   0  14   0     1121.09      821.49     54.96 o
   2  14   0     3367.02     3368.15    176.72 o
   4  14   0       22.43       -7.27     14.54 o
   6  14   0       15.46       49.19     18.54 o
   8  14   0      544.71      335.97     83.27 o
  10  14   0      857.78     1213.83    320.72 o
  12  14   0      136.77      225.42    192.72 o
   1  15   0        7.19       20.90     17.82 o
   3  15   0      209.59      209.68     25.95 o
   5  15   0      131.95      143.27     61.82 o
   7  15   0      259.82      365.70     98.54 o
   9  15   0       73.81      138.74     52.41 o
  11  15   0      806.20      614.05    156.36 o
   0  16   0      205.34      357.57     52.36 o
   2  16   0       60.05      100.91     72.72 o
   4  16   0       24.23       12.12     14.26 o
   6  16   0      128.83      539.04     73.28 o
   8  16   0      181.25      246.23    126.54 o
  10  16   0      794.23      733.90     98.54 o
   1  17   0      290.44      186.10     26.02 o
   3  17   0      318.31      236.97     34.27 o
   5  17   0      368.50      596.88     80.05 o
   7  17   0       15.07      -98.18     65.45 o
   9  17   0      553.04      587.24     77.18 o
   0  18   0      439.05     1169.42    175.27 o
   2  18   0        1.28      -30.01     20.01 o
   4  18   0       12.57      144.68    166.54 o
   6  18   0       95.01      170.91    105.09 o
   8  18   0        1.17      438.88     84.74 o
   1  19   0      323.36      445.63    114.54 o
   3  19   0      111.88      311.26     81.45 o
   5  19   0       19.05      -21.82     72.72 o
   7  19   0        2.08       80.00     65.45 o
   0  20   0        5.60      -32.73     21.82 o
   2  20   0        3.22      181.81     87.27 o
   4  20   0        5.51      -12.00     86.91 o
   1  21   0       17.87     -174.54    116.36 o
 -17   1   1      829.15      594.99     73.70 o
 -15   1   1     2342.32     2478.90    182.54 o
 -13   1   1      468.92      487.94     37.66 o
 -11   1   1    11295.24    11415.50    179.10 o
  -9   1   1    16614.72    17269.67    220.33 o
  -7   1   1       50.57      114.70     21.45 o
  -5   1   1    18370.56    18658.31    221.45 o
  -3   1   1    31890.61    32979.69    350.19 o
   1   1   1       20.55       19.83     10.91 o
   3   1   1       12.32       33.01      7.27 o
   5   1   1     1272.09     1489.28     42.91 o
   7   1   1     1006.47     1340.71     62.91 o
   9   1   1     1702.79     1843.96     49.17 o
  11   1   1     2289.58     2189.75    210.18 o
  13   1   1       27.52       17.82     25.09 o
  15   1   1     1038.12     1219.97     97.97 o
 -18   2   1        2.99     -108.00     72.00 o
 -16   2   1       96.55       22.70     48.35 o
 -14   2   1        6.12      168.56    138.18 o
 -12   2   1      712.57      762.41    134.90 o
 -10   2   1     1973.21     1846.31     43.70 o
  -8   2   1     4160.47     4475.68     74.18 o
  -6   2   1       18.41       73.45     10.80 o
  -4   2   1     2819.56     2778.31    108.00 o
  -2   2   1     3029.13     2596.23     65.09 o
   2   2   1    10372.09    10571.04    272.72 o
   4   2   1     1182.92     1213.43     38.54 o
   6   2   1        0.27       35.76     21.45 o
   8   2   1     3050.03     2866.32     50.30 o
  10   2   1      620.37      506.99     51.63 o
  12   2   1      164.84      185.95     20.31 o
  14   2   1       44.87       -2.40     29.09 o
  16   2   1      776.44     1337.91    297.81 o
 -17   3   1     1081.81     1107.71     94.40 o
 -15   3   1      832.94      708.85     84.36 o
 -13   3   1      963.43      916.14     99.27 o
 -11   3   1    10103.97    10508.13    174.54 o
  -9   3   1     4823.09     4852.45    265.81 o
  -7   3   1      469.56      574.63     58.91 o
  -5   3   1     8107.89     7936.68    182.90 o
  -3   3   1     2879.41     2860.25     44.00 o
  -1   3   1    23060.97    23505.05    345.59 o
   1   3   1    20613.09    22305.03    546.89 o
   3   3   1     1008.22     1070.66     25.26 o
   5   3   1       91.77       41.31     11.27 o
   7   3   1     6113.35     6432.96     96.67 o
   9   3   1     1107.75     1016.49     37.74 o
  11   3   1     1529.10     1600.98    100.72 o
  13   3   1     1143.80      993.45     61.27 o
  15   3   1     1007.59     1164.51    250.54 o
  17   3   1      688.08      652.27     89.16 o
 -16   4   1       53.35      -16.49     43.27 o
 -14   4   1       13.44       43.52     30.49 o
 -12   4   1     3636.71     3707.90    130.18 o
 -10   4   1     2253.16     2255.03    149.81 o
  -8   4   1     2208.87     2112.06     82.18 o
  -6   4   1      366.08      444.26     40.00 o
  -4   4   1      276.99      218.56     36.00 o
  -2   4   1    16112.99    16089.18    202.69 o
   0   4   1    15239.60    16626.22    215.98 o
   2   4   1        0.58       32.90     14.91 o
   4   4   1     1068.29     1017.09     26.74 o
   6   4   1        0.11      -14.18     28.73 o
   8   4   1       28.24        6.30     57.82 o
  10   4   1     3207.48     2968.26     92.72 o
  12   4   1        0.13       17.97     29.45 o
  14   4   1      172.22       72.43    108.72 o
  16   4   1      941.15     1177.43    415.26 o
 -17   5   1      317.01      261.50     55.92 o
 -15   5   1      964.81      947.33     89.07 o
 -13   5   1      547.22      419.95     87.63 o
 -11   5   1     5462.79     5435.06    115.70 o
  -9   5   1     3458.83     3449.38    222.54 o
  -7   5   1       71.34      114.22     18.54 o
  -5   5   1    11999.09    11555.29    155.56 o
  -3   5   1      835.02      773.07     20.06 o
  -1   5   1    11050.30    11367.82    344.72 o
   1   5   1    39854.26    39810.16    503.47 o
   3   5   1       83.34       76.83     43.27 o
   5   5   1     3970.51     3948.69    138.90 o
   7   5   1     4580.71     4374.91    129.81 o
   9   5   1     1098.43      967.24     76.00 o
  11   5   1      315.13      302.24     29.73 o
  13   5   1       56.70       68.23     80.00 o
  15   5   1      377.66      271.88    167.99 o
  17   5   1     1717.21     3303.89    293.81 o
 -16   6   1      198.47        1.87    105.09 o
 -14   6   1        0.03       88.00     50.91 o
 -12   6   1     1399.12     1337.07     68.36 o
 -10   6   1      364.28      382.39     29.46 o
  -8   6   1     1201.03     1164.66    100.36 o
  -6   6   1      120.53      163.75     15.43 o
  -4   6   1      104.86       54.70     10.28 o
  -2   6   1    31148.95    31710.36    406.52 o
   0   6   1     3045.23     2952.57     48.77 o
   2   6   1      535.42      658.68     26.18 o
   4   6   1      100.39      134.96     11.78 o
   6   6   1     4649.84     4971.97    125.81 o
   8   6   1     2081.44     1930.14    104.72 o
  10   6   1     3305.98     3113.10    123.63 o
  12   6   1      925.59      785.51     65.52 o
  14   6   1      889.46      731.63    193.08 o
  16   6   1      754.76      882.04     90.94 o
 -17   7   1       55.07      122.91     52.73 o
 -15   7   1     2123.34     2055.31    479.98 o
 -13   7   1      124.36      260.49     51.26 o
 -11   7   1      111.22      185.70     25.45 o
  -9   7   1     2444.72     2686.22    128.36 o
  -7   7   1     1920.32     2112.66     48.08 o
  -5   7   1     5343.01     5218.93    159.99 o
  -3   7   1     1554.59     1653.16     34.91 o
  -1   7   1      618.59      898.13     23.19 o
   1   7   1    12158.01    12640.71    365.81 o
   3   7   1    12211.55    13040.10    182.60 o
   5   7   1      462.35      544.83     23.66 o
   7   7   1     6859.59     6719.55    154.18 o
   9   7   1     4244.21     3884.58    243.26 o
  11   7   1      544.04      430.43     94.91 o
  13   7   1      756.95      862.08     64.87 o
  15   7   1      482.48      573.44    201.08 o
 -16   8   1      484.68      590.04    121.45 o
 -14   8   1      113.62       36.52     72.36 o
 -12   8   1     3812.41     4230.33    121.32 o
 -10   8   1     8829.45     8542.65    275.63 o
  -8   8   1      110.34      143.23     22.54 o
  -6   8   1     8468.30     7956.15    157.05 o
  -4   8   1     3139.88     2524.11     38.92 o
  -2   8   1     3835.39     4533.34     71.82 o
   0   8   1      330.86      446.27     17.45 o
   2   8   1     3090.27     3587.69     56.42 o
   4   8   1       96.83       18.18     10.28 o
   6   8   1      234.94      247.04     17.82 o
   8   8   1     1805.13     1902.83     54.84 o
  10   8   1       29.11       -1.04     13.50 o
  12   8   1      193.21      317.16     45.42 o
  14   8   1     1777.03     2186.04    513.80 o
  16   8   1      165.02      232.72     57.45 o
 -15   9   1      897.69      565.80     81.45 o
 -13   9   1        2.38       42.90     41.30 o
 -11   9   1     4433.52     4412.25    124.06 o
  -9   9   1       10.41      -43.09     28.73 o
  -7   9   1      736.12      595.79     66.18 o
  -5   9   1      349.98      477.27     33.45 o
  -3   9   1      218.46      252.39     11.32 o
  -1   9   1      651.93      525.39     18.87 o
   1   9   1    16769.35    16473.31    220.80 o
   3   9   1        0.07        0.00     51.42 o
   5   9   1        0.76       -4.36     21.82 o
   7   9   1     9764.71     9092.80    170.54 o
   9   9   1      876.78      957.94    137.81 o
  11   9   1        0.01       29.09     36.36 o
  13   9   1     1997.28     2234.94    243.26 o
  15   9   1        3.73      -99.27     66.18 o
 -16  10   1      109.42      216.45    115.27 o
 -14  10   1       34.01        0.00     72.72 o
 -12  10   1      971.07      907.72    152.72 o
 -10  10   1     3148.22     3065.26    114.41 o
  -8  10   1       57.31       43.48     25.45 o
  -6  10   1     2639.51     2654.39     46.28 o
  -4  10   1     7962.28     7912.17    116.47 o
  -2  10   1      659.02      828.74    102.18 o
   0  10   1     7084.53     6913.42    141.81 o
   2  10   1     8816.33     9342.30    130.67 o
   4  10   1       13.11       10.12     12.22 o
   6  10   1      493.29      449.31     32.73 o
   8  10   1      131.19      154.92     43.63 o
  10  10   1      282.03      159.27     29.73 o
  12  10   1       36.54       80.63     69.45 o
  14  10   1     1629.17     1953.39    105.05 o
 -15  11   1       23.52      176.78     90.54 o
 -13  11   1       82.46      125.75     94.91 o
 -11  11   1      859.92      920.21     81.25 o
  -9  11   1        3.69       -7.27     25.09 o
  -7  11   1      958.13      909.79     38.54 o
  -5  11   1       99.94      236.72     31.62 o
  -3  11   1      733.11      793.60     21.83 o
  -1  11   1     5535.69     5314.15    206.54 o
   1  11   1     4020.41     3811.43    105.45 o
   3  11   1      351.02      249.74     17.45 o
   5  11   1      911.13     1034.27     40.59 o
   7  11   1     3058.86     2889.59     90.00 o
   9  11   1        1.01      -24.54     18.71 o
  11  11   1      564.42      570.57     57.68 o
  13  11   1      848.59      846.33    378.53 o
  15  11   1       88.37       21.82     41.71 o
 -14  12   1      223.86      -65.45     73.45 o
 -12  12   1       85.37      136.31     26.08 o
 -10  12   1     1024.61      994.36    176.72 o
  -8  12   1       80.77      -21.32     58.54 o
  -6  12   1      456.13      395.81     42.97 o
  -4  12   1     4039.21     3979.05     72.16 o
  -2  12   1     1575.37     1503.22     44.30 o
   0  12   1     1025.14     1047.07     82.18 o
   2  12   1    10448.40     9992.30    163.69 o
   4  12   1      566.74      415.06     26.18 o
   6  12   1        5.64        8.91     28.73 o
   8  12   1     1539.21     1361.73    299.26 o
  10  12   1     1248.30     1298.15     72.34 o
  12  12   1      385.55      142.53     38.83 o
  14  12   1      347.67      167.99     44.36 o
 -13  13   1      495.65      726.80    246.90 o
 -11  13   1       57.02       12.65     57.64 o
  -9  13   1      812.72     1095.99    163.99 o
  -7  13   1        5.43      -10.27     39.64 o
  -5  13   1       39.25      -29.57     25.09 o
  -3  13   1     4488.70     4601.44    156.72 o
  -1  13   1     6836.37     7054.32    140.61 o
   1  13   1     1360.16     1214.39     50.54 o
   3  13   1      976.70      873.41     31.87 o
   5  13   1     2176.07     2061.91     51.88 o
   7  13   1       76.48       29.09     14.54 o
   9  13   1      642.76      757.05    215.63 o
  11  13   1        2.17       14.54     49.17 o
  13  13   1       31.81       94.54    101.09 o
 -12  14   1       59.61      288.70     74.43 o
 -10  14   1        8.24      145.20    141.81 o
  -8  14   1        0.07      -44.17     29.44 o
  -6  14   1       16.08      -12.78     28.26 o
  -4  14   1      599.27      546.83     22.18 o
  -2  14   1       66.95        7.27     29.09 o
   0  14   1      179.37       89.15     35.64 o
   2  14   1      743.39      629.11     32.81 o
   4  14   1       69.29      183.56     22.53 o
   6  14   1      222.64      212.81     65.82 o
   8  14   1      109.31      -57.47     38.31 o
  10  14   1      109.64      -41.15     69.82 o
  12  14   1        0.59      125.00    116.00 o
 -11  15   1      109.77      408.71     93.09 o
  -9  15   1     1089.58     1725.04    149.09 o
  -7  15   1       19.68      -21.67     83.63 o
  -5  15   1       25.10      228.97    142.90 o
  -3  15   1     3080.86     3084.39     68.38 o
  -1  15   1     2239.25     2194.36    179.27 o
   1  15   1      169.58      135.26     36.73 o
   3  15   1     2712.30     2855.49     80.33 o
   5  15   1     2590.74     2203.30    239.27 o
   7  15   1       88.61       60.12    109.45 o
   9  15   1        4.70      -59.01    120.36 o
  11  15   1      442.87      721.34    104.87 o
 -10  16   1        5.43       92.78     55.76 o
  -8  16   1       24.40      -49.21     32.81 o
  -6  16   1      837.79     1063.21    221.45 o
  -4  16   1      208.99      443.11    156.36 o
  -2  16   1       44.73      134.75     54.18 o
   0  16   1     2697.17     2924.87     87.94 o
   2  16   1      691.62      713.61     48.04 o
   4  16   1        2.26      -37.71    119.27 o
   6  16   1      692.94      978.42    130.90 o
   8  16   1        6.42      -27.78    128.00 o
  10  16   1       34.81      -31.74     38.52 o
  -9  17   1        0.89       -6.98     44.97 o
  -7  17   1        0.65      -53.61     35.74 o
  -5  17   1       51.30       14.54     50.91 o
  -3  17   1        6.46      -34.52     33.13 o
  -1  17   1       32.13      -21.43    109.09 o
   1  17   1      397.17      311.26     42.18 o
   3  17   1      101.63      163.14     26.51 o
   5  17   1       10.45     -141.81     94.54 o
   7  17   1      651.91      673.97    104.00 o
   9  17   1       17.39      -57.45     72.72 o
  -6  18   1       96.24      199.86    247.26 o
  -4  18   1      175.37      127.51    153.09 o
  -2  18   1      451.89      547.04    291.63 o
   0  18   1     1054.16      971.40    357.81 o
   2  18   1        2.56        0.00     72.72 o
   4  18   1       30.47      -68.40     45.60 o
   6  18   1      540.78      246.54     80.00 o
   8  18   1      143.92      152.72    101.09 o
  -7  19   1       13.12      -28.36     54.54 o
  -5  19   1      190.46      154.99     56.91 o
  -3  19   1       25.77        1.97     90.54 o
  -1  19   1        0.49      -35.84     91.27 o
   1  19   1       35.49       74.86    170.18 o
   3  19   1      121.92      282.34     58.53 o
   5  19   1       79.26      155.88    160.36 o
   7  19   1      444.68      483.82     87.58 o
  -4  20   1       13.04       18.76     86.91 o
  -2  20   1      288.08      530.16    109.81 o
   0  20   1      148.72     1169.42    186.90 o
   2  20   1      268.14      276.10    131.27 o
   4  20   1      273.88      367.63    407.62 o
 -18   0   2      938.31     1421.04    180.36 o
 -16   0   2     4369.57     4278.41    223.27 o
 -14   0   2     1388.19     1351.23    106.91 o
 -12   0   2        1.88      -29.09     36.36 o
 -10   0   2      822.85      735.25     50.91 o
  -8   0   2     1123.63     1011.60     37.82 o
  -6   0   2     8463.35    10682.56    175.99 o
  -4   0   2   196284.44   194611.16   3084.99 o
   2   0   2   127599.85   127006.80   2005.75 o
   4   0   2    23195.72    24089.40    343.99 o
   6   0   2     7856.20     7185.22    130.18 o
   8   0   2      200.24      152.72     21.09 o
  10   0   2      376.60      290.90     34.91 o
  12   0   2     3315.12     3177.35    105.45 o
  14   0   2     1747.42     1884.30    140.36 o
  16   0   2     2753.32     2644.28    228.36 o
 -17   1   2     1092.46     1152.31    249.81 o
 -15   1   2        3.57       12.23     38.52 o
 -13   1   2       19.99       36.36     20.46 o
 -11   1   2     4743.05     4093.13    207.27 o
  -9   1   2    18363.76    18126.81    241.08 o
  -7   1   2    11340.03    11305.30    136.00 o
  -5   1   2      714.81      547.29     31.27 o
  -3   1   2    69569.80    69281.22    741.48 o
   3   1   2      711.35      627.31     17.36 o
   5   1   2      332.44      188.63     32.36 o
   7   1   2     7522.88     7877.86    105.81 o
   9   1   2      234.89      264.02     58.54 o
  11   1   2     2027.25     2225.55    112.72 o
  13   1   2      319.09      374.66    157.45 o
  15   1   2      429.68      651.72    112.72 o
  17   1   2       95.34       99.00    101.45 o
 -18   2   2     1496.87     1867.69    126.80 o
 -16   2   2      119.51      422.72    104.72 o
 -14   2   2     4643.87     4822.11    347.63 o
 -12   2   2    10210.81    10105.62    257.81 o
 -10   2   2      266.13      164.82     58.54 o
  -8   2   2    25279.21    27100.43    310.45 o
  -6   2   2     3643.43     3881.82     79.63 o
  -4   2   2     2586.19     3432.41     59.63 o
  -2   2   2    11418.16    12376.29    333.81 o
   0   2   2    71238.55    75409.01   1377.33 o
   2   2   2    18481.72    17915.03    216.72 o
   4   2   2      780.88      808.77     20.57 o
   6   2   2     2541.44     2072.81     73.82 o
   8   2   2       61.65      134.70     15.94 o
  10   2   2     2418.45     2188.90     76.36 o
  12   2   2     3364.88     3452.77    101.17 o
  14   2   2     2781.80     2975.23    251.26 o
  16   2   2     1427.78     1559.20    523.98 o
 -17   3   2      356.94      467.37     70.72 o
 -15   3   2      776.23      802.02    380.71 o
 -13   3   2    11730.42    11324.08    196.18 o
 -11   3   2      739.99      649.18     32.36 o
  -9   3   2     2585.17     2505.53     55.63 o
  -7   3   2    14376.02    13867.37    159.13 o
  -5   3   2    18851.20    18527.86    278.90 o
  -3   3   2      440.33      360.41     32.00 o
  -1   3   2    14303.27    14310.37    235.99 o
   1   3   2     5660.89     5371.37     74.86 o
   3   3   2    10812.72    11875.52    150.89 o
   5   3   2     4872.47     4584.58     65.31 o
   7   3   2     6308.70     6328.56    176.72 o
   9   3   2     7553.60     7671.06    193.81 o
  11   3   2     6208.04     5792.11    156.72 o
  13   3   2       14.92       57.14     46.91 o
  15   3   2     2539.59     2335.52    140.19 o
  17   3   2      874.66      981.43    105.09 o
 -16   4   2      251.52      115.63     51.63 o
 -14   4   2     3296.45     3187.11    115.70 o
 -12   4   2     1313.72     1290.30     58.89 o
 -10   4   2      404.27      415.19     22.69 o
  -8   4   2     1167.41     1402.37    135.63 o
  -6   4   2     1953.17     1510.64     36.36 o
  -4   4   2    10631.13    10900.58    381.81 o
  -2   4   2     3951.97     3849.54     89.82 o
   0   4   2     4194.07     4718.80     76.00 o
   2   4   2    54311.84    56407.22    658.74 o
   4   4   2    15866.05    15999.81    205.49 o
   6   4   2     1494.30     1662.51     80.36 o
   8   4   2     4418.51     4026.73    108.36 o
  10   4   2    10362.17    10131.07    168.47 o
  12   4   2     3476.54     3499.49     96.01 o
  14   4   2      634.09      492.79     61.82 o
  16   4   2      850.92     1068.17    140.72 o
 -17   5   2       90.10       53.18     54.03 o
 -15   5   2      116.84      136.15     59.57 o
 -13   5   2     4232.69     4839.81    166.82 o
 -11   5   2       64.90      152.49     25.97 o
  -9   5   2        2.75       -1.45     12.10 o
  -7   5   2      991.55      842.03     24.73 o
  -5   5   2     1494.93     1308.03     52.73 o
  -3   5   2     2697.96     2813.21    122.18 o
  -1   5   2    14077.95    14546.48    193.24 o
   1   5   2      569.83      368.16     48.00 o
   3   5   2       22.39        0.00     21.82 o
   5   5   2    20045.95    18969.76    305.44 o
   7   5   2      119.97      105.09     15.40 o
   9   5   2       63.67      192.84     27.78 o
  11   5   2     5105.04     4721.23    106.81 o
  13   5   2      284.02      269.04    134.54 o
  15   5   2        2.35      -69.01     54.54 o
  17   5   2      525.90      740.56    206.90 o
 -16   6   2      162.32       93.42     41.57 o
 -14   6   2     1908.34     2316.74    272.35 o
 -12   6   2      169.63      142.11     40.00 o
 -10   6   2     4814.51     4875.52    105.12 o
  -8   6   2      238.31      287.27     83.27 o
  -6   6   2      329.62      304.77     40.36 o
  -4   6   2    23699.29    22169.18    403.91 o
  -2   6   2    21519.69    21505.58    281.33 o
   0   6   2      672.92      536.12     21.82 o
   2   6   2    13115.72    12505.46    190.90 o
   4   6   2    29102.22    30117.58    376.68 o
   6   6   2      104.71       21.32     33.09 o
   8   6   2     4774.26     4724.93    188.72 o
  10   6   2     2544.78     2446.00    120.72 o
  12   6   2     1070.00     1384.30    180.72 o
  14   6   2      288.53      278.41     58.78 o
 -17   7   2      212.27      210.93    105.45 o
 -15   7   2     1659.91     1737.05    102.30 o
 -13   7   2      412.44      276.01     69.45 o
 -11   7   2     2488.56     2214.54    253.45 o
  -9   7   2     9878.83     9858.47    161.46 o
  -7   7   2     1676.41     1710.49     40.11 o
  -5   7   2       21.68       47.22      4.87 o
  -3   7   2     9075.79     8575.56    300.35 o
  -1   7   2    16679.64    18730.00    258.00 o
   1   7   2      841.58      876.19     27.77 o
   3   7   2      319.27      188.50     14.89 o
   5   7   2     1207.21     1398.38    194.18 o
   7   7   2     1894.36     1719.63     46.18 o
   9   7   2      797.58     1001.90     48.83 o
  11   7   2        0.06      106.91     83.27 o
  13   7   2     3643.79     3190.65    211.99 o
  15   7   2      247.15      555.98    182.18 o
 -16   8   2      235.36      271.72    337.81 o
 -14   8   2        0.35       53.76     54.54 o
 -12   8   2      507.38      616.47     53.52 o
 -10   8   2     5872.90     5833.64    114.85 o
  -8   8   2      973.80     1084.69    137.45 o
  -6   8   2      117.56       76.13     11.27 o
  -4   8   2    10252.89     9757.58    245.08 o
  -2   8   2     2249.77     2680.27    170.54 o
   0   8   2       19.90       23.76     22.18 o
   2   8   2     5747.18     5715.19    232.36 o
   4   8   2      160.09      188.36     16.92 o
   6   8   2      812.68      719.70     59.27 o
   8   8   2     3076.92     2801.51    121.09 o
  10   8   2      250.15      248.08     29.33 o
  12   8   2       70.55       63.46     48.53 o
  14   8   2        7.39       77.89     32.99 o
  16   8   2       65.41       29.09     50.18 o
 -15   9   2     1994.14     2531.00    567.62 o
 -13   9   2      323.88       97.70     76.36 o
 -11   9   2     5390.24     5322.78    136.32 o
  -9   9   2     3032.16     3109.01    133.45 o
  -7   9   2      847.11      841.79     47.27 o
  -5   9   2     4700.56     4296.31    114.62 o
  -3   9   2      364.63      364.64     25.82 o
  -1   9   2     4619.41     4555.33     74.51 o
   1   9   2       27.04       14.62     29.45 o
   3   9   2      933.98      789.17     28.67 o
   5   9   2      218.34      231.74     25.65 o
   7   9   2     7756.95     7256.77    398.53 o
   9   9   2     1031.77      836.35     53.45 o
  11   9   2      398.12      405.99    185.45 o
  13   9   2     7666.75     8133.86    239.06 o
  15   9   2      259.49      186.74    117.09 o
 -16  10   2      182.14      225.98    110.18 o
 -14  10   2      984.37      813.43    291.26 o
 -12  10   2      791.99      799.19     75.13 o
 -10  10   2      359.78      402.92     54.91 o
  -8  10   2       71.12       94.54      6.02 o
  -6  10   2     3273.69     3233.54    116.00 o
  -4  10   2       36.02       17.74     22.89 o
  -2  10   2     5702.59     5582.60     94.17 o
   0  10   2     6415.65     5960.78     97.40 o
   2  10   2       66.52      149.66     29.45 o
   4  10   2     1404.06     1180.51    104.00 o
   6  10   2     3961.21     3569.07    116.00 o
   8  10   2       49.20       50.35     32.73 o
  10  10   2      611.04      868.69    137.81 o
  12  10   2      190.16       83.52     44.00 o
  14  10   2       25.65      -72.30     61.45 o
 -15  11   2      144.89       13.88     61.39 o
 -13  11   2      323.03      320.19     94.54 o
 -11  11   2      337.40      390.00     76.36 o
  -9  11   2      521.96      702.75    162.90 o
  -7  11   2      259.20      183.88     36.72 o
  -5  11   2      139.68      208.22     76.00 o
  -3  11   2      263.19      231.63     25.82 o
  -1  11   2     1895.98     1877.01     44.00 o
   1  11   2       41.28      101.09     12.48 o
   3  11   2     3136.95     2990.75    177.45 o
   5  11   2      313.24      274.30     26.07 o
   7  11   2       27.87        3.64     68.73 o
   9  11   2      700.33      732.12     72.36 o
  11  11   2       36.00       77.45     32.61 o
  13  11   2      743.11      738.56     69.82 o
 -12  12   2     1094.45     1370.33    102.18 o
 -10  12   2      459.89      443.09     58.50 o
  -8  12   2      412.06      373.10    189.81 o
  -6  12   2     4529.88     4272.01    139.27 o
  -4  12   2        5.92       19.05     36.59 o
  -2  12   2     4912.10     5097.60     96.44 o
   0  12   2     4644.95     4269.97    200.72 o
   2  12   2      881.48      834.01     78.91 o
   4  12   2     6661.05     6503.11    144.36 o
   6  12   2      964.83     1027.84     49.37 o
   8  12   2     1584.96     1515.50    257.08 o
  10  12   2       41.92        7.03     44.00 o
  12  12   2        3.77      -43.74    101.09 o
  14  12   2       60.98       48.37     53.59 o
 -13  13   2      466.63      474.37     94.79 o
 -11  13   2      409.23      568.84    128.00 o
  -9  13   2       30.24       38.90     98.54 o
  -7  13   2     1573.29     1453.37    118.54 o
  -5  13   2      155.77      132.96     33.65 o
  -3  13   2      153.35      121.35     18.18 o
  -1  13   2      880.94      880.28     86.54 o
   1  13   2      309.11      248.05     25.45 o
   3  13   2      451.38      511.17     42.54 o
   5  13   2      177.84      170.47     32.36 o
   7  13   2      185.95      246.90     31.94 o
   9  13   2      680.99      705.16     57.45 o
  11  13   2      946.33     1298.54    256.36 o
  13  13   2      113.04       -3.60     51.18 o
 -12  14   2     1279.55     1027.03     95.66 o
 -10  14   2      130.26      233.38    250.54 o
  -8  14   2       55.21       12.59     33.00 o
  -6  14   2     1998.22     1699.71    242.90 o
  -4  14   2     1591.38     1542.39     81.99 o
  -2  14   2     3708.45     3349.34    113.81 o
   0  14   2      289.65      252.03     54.54 o
   2  14   2     3808.24     3351.10    298.17 o
   4  14   2     1404.39     1447.75    113.09 o
   6  14   2      310.99      695.77    104.72 o
   8  14   2      217.54      244.40     32.46 o
  10  14   2       17.05       50.48     61.45 o
  12  14   2     1151.80      849.03    219.27 o
 -11  15   2      530.82      584.07    203.99 o
  -9  15   2      444.00      496.30    157.09 o
  -7  15   2      533.46     1102.48    378.17 o
  -5  15   2      200.49      395.56     97.09 o
  -3  15   2      553.58      411.68     36.00 o
  -1  15   2      523.31      532.14     30.57 o
   1  15   2        0.33        0.00     15.43 o
   3  15   2       24.88       37.10     17.07 o
   5  15   2     3509.38     3807.70    113.82 o
   7  15   2        0.00      103.50     64.13 o
   9  15   2       65.26       -3.85     41.71 o
  11  15   2      138.08      155.02    109.45 o
 -10  16   2       81.89       83.98     56.31 o
  -8  16   2       62.51        2.70     65.82 o
  -6  16   2      381.06      283.60     46.48 o
  -4  16   2      299.70      236.06     50.54 o
  -2  16   2        0.85       -7.27     39.64 o
   0  16   2      287.00      322.09     43.27 o
   2  16   2      761.40      929.70     53.62 o
   4  16   2       58.03       41.07     57.82 o
   6  16   2      761.15     1063.23     88.21 o
   8  16   2      572.79      594.89    183.27 o
  10  16   2       34.45      -79.41     94.54 o
  -9  17   2      208.72      191.49     65.82 o
  -7  17   2      368.69      304.41     50.66 o
  -5  17   2      148.97      180.23     40.54 o
  -3  17   2     1057.95     1172.91     75.27 o
  -1  17   2      489.42      664.51     77.82 o
   1  17   2       46.83       25.05    142.18 o
   3  17   2      907.20     1374.57    109.88 o
   5  17   2       64.87       66.92     65.82 o
   7  17   2       26.88       42.50    224.72 o
   9  17   2      143.47       29.09     80.00 o
  -8  18   2      120.86      233.98     66.06 o
  -6  18   2       11.94      104.34     50.42 o
  -4  18   2      294.09      307.42     65.64 o
  -2  18   2      119.66      279.06     58.23 o
   0  18   2       33.28        4.22     21.82 o
   2  18   2     1058.63     1408.50    143.63 o
   4  18   2       36.39      101.56    167.63 o
   6  18   2        0.63      -76.36     50.91 o
   8  18   2       49.47      690.16    197.08 o
  -7  19   2      176.31      256.70     94.64 o
  -5  19   2        7.58       -0.41    105.09 o
  -3  19   2     1271.71     1234.14    144.00 o
  -1  19   2       41.38      161.60    401.08 o
   1  19   2      133.56      253.40    188.36 o
   3  19   2     1210.69     1163.60    250.17 o
   5  19   2        0.63     -152.72    109.81 o
   7  19   2        0.03      -36.36     58.91 o
  -4  20   2       20.05      495.26    152.00 o
  -2  20   2        5.33      119.23     56.58 o
   0  20   2        4.79        7.27     73.45 o
   2  20   2       12.58      -51.78     34.52 o
   4  20   2      144.77      161.34    189.08 o
 -17   1   3       18.07      -32.21     58.54 o
 -15   1   3       55.89       42.91     27.60 o
 -13   1   3      145.59      271.04    134.54 o
 -11   1   3      775.72      800.76     61.45 o
  -9   1   3      183.42      291.77     13.43 o
  -7   1   3     2078.67     1908.98     35.59 o
  -5   1   3      152.00       62.50     18.18 o
  -3   1   3    14697.61    14861.19    197.45 o
   1   1   3    67982.58    68975.38    848.24 o
   3   1   3    72227.72    72270.48   1030.87 o
   5   1   3    20934.58    21346.00    237.38 o
   7   1   3    13935.57    14941.15    333.08 o
   9   1   3    10494.56    11092.33    270.17 o
  11   1   3      204.37      122.48     27.74 o
  13   1   3        0.43      122.86     54.54 o
  15   1   3      266.24      641.04    218.90 o
  17   1   3       76.22      -97.09     64.73 o
 -18   2   3      105.10      -44.45     80.00 o
 -16   2   3        0.22       40.22     94.54 o
 -14   2   3      578.19      773.25    196.36 o
 -12   2   3     3982.33     4032.04     86.91 o
 -10   2   3     1320.79     1166.21    102.91 o
  -8   2   3      246.61      209.03     18.54 o
  -6   2   3     3936.83     3891.03    142.90 o
  -4   2   3    11291.46    10921.67    346.90 o
  -2   2   3       66.34        7.27     21.82 o
   0   2   3     9398.54    10431.28    357.08 o
   2   2   3     1907.58     2116.05     35.92 o
   4   2   3    10605.83    11221.51    297.44 o
   6   2   3      517.64      240.41     18.54 o
   8   2   3     4009.69     3775.95    100.00 o
  10   2   3     2288.69     2486.65     75.11 o
  12   2   3     3661.77     3521.36    106.74 o
  14   2   3      222.63       86.91     44.00 o
  16   2   3      148.44      645.80    168.72 o
 -17   3   3      326.07      260.92     54.35 o
 -15   3   3       46.59       80.62     44.00 o
 -13   3   3      662.12      709.68     31.87 o
 -11   3   3       12.52        0.00     21.82 o
  -9   3   3        1.25       -7.27     14.54 o
  -7   3   3     4662.85     4532.26     68.54 o
  -5   3   3     5212.25     5229.65     73.92 o
  -3   3   3     1661.11     1672.11    111.27 o
  -1   3   3     4738.26     4789.84    124.00 o
   1   3   3    21698.62    19866.31    248.20 o
   3   3   3     1041.12     1228.33     50.54 o
   5   3   3     1669.71     1771.29    154.90 o
   7   3   3    14134.94    14850.43    191.30 o
   9   3   3     7266.66     7850.98    143.27 o
  11   3   3      385.09      266.54     80.36 o
  13   3   3      716.95     1034.96     86.95 o
  15   3   3     1160.69      984.85     92.00 o
  17   3   3      551.91      865.43    140.36 o
 -18   4   3        0.86      -30.77     61.67 o
 -16   4   3      689.70      479.97     68.82 o
 -14   4   3      132.00      144.33     43.27 o
 -12   4   3     1343.71     1435.75     58.91 o
 -10   4   3     1906.69     1887.63    141.09 o
  -8   4   3     3968.19     4192.99    116.00 o
  -6   4   3     4964.66     4257.36     61.33 o
  -4   4   3       31.21       76.36     10.53 o
  -2   4   3     5450.55     5808.16    223.99 o
   0   4   3    15978.21    16127.87    248.72 o
   2   4   3     8466.41     7896.14    117.76 o
   4   4   3       71.91       12.12     14.26 o
   6   4   3      188.32      141.42     15.68 o
   8   4   3     9837.55     9330.17    168.56 o
  10   4   3      460.73      294.34     90.54 o
  12   4   3     4829.77     4583.45    145.09 o
  14   4   3      845.51     1272.24    425.08 o
  16   4   3       42.23       75.48     98.18 o
 -17   5   3      359.81      496.60     89.88 o
 -15   5   3      396.20      490.92     67.28 o
 -13   5   3      424.92      438.00     46.54 o
 -11   5   3      423.83      548.00     31.11 o
  -9   5   3       72.39      130.90     20.57 o
  -7   5   3     3100.66     2911.75    170.18 o
  -5   5   3    24003.40    24186.53    324.64 o
  -3   5   3        2.50        2.91     21.82 o
  -1   5   3    29172.32    29856.79    426.64 o
   1   5   3    59871.66    61781.00    733.99 o
   3   5   3       61.50       24.24     14.54 o
   5   5   3      609.29      501.71     98.18 o
   7   5   3    13870.33    13919.55    201.08 o
   9   5   3       14.38        2.27     14.54 o
  11   5   3      128.04      300.40     38.40 o
  13   5   3       89.87      173.81    156.36 o
  15   5   3      356.76      294.07    244.36 o
 -16   6   3       44.35       91.13     73.09 o
 -14   6   3        6.51        6.99     31.16 o
 -12   6   3      565.09      411.52     36.36 o
 -10   6   3       35.27       38.30     13.01 o
  -8   6   3      214.57      283.54     43.27 o
  -6   6   3     1344.84     1107.88    122.91 o
  -4   6   3     2113.08     2537.77    133.09 o
  -2   6   3     1486.27     1780.47    152.36 o
   0   6   3    11701.51    11734.25    168.20 o
   2   6   3    12372.19    11454.17    154.79 o
   4   6   3    10628.77    10988.99    157.80 o
   6   6   3     6514.48     6584.25     97.96 o
   8   6   3     3604.61     2957.50    166.54 o
  10   6   3     1982.05     1869.22     72.11 o
  12   6   3      488.12      613.37     56.64 o
  14   6   3       11.44       89.15     46.12 o
  16   6   3      243.37      153.15     54.22 o
 -17   7   3       47.05      -76.82     61.45 o
 -15   7   3      337.71      329.19     74.43 o
 -13   7   3      312.39      649.96    214.17 o
 -11   7   3      156.83      109.76     28.45 o
  -9   7   3      224.96      242.90     40.36 o
  -7   7   3      876.22      966.11     30.08 o
  -5   7   3     1690.31     1242.51     68.73 o
  -3   7   3     1240.26     1213.42    111.63 o
  -1   7   3    10286.79    12082.98    170.68 o
   1   7   3    19321.41    19132.14    401.81 o
   3   7   3      146.64      174.80     25.45 o
   5   7   3     9123.78     9295.33    205.45 o
   7   7   3     4281.54     4382.63     89.46 o
   9   7   3        5.11       46.31     48.65 o
  11   7   3        6.92      -24.46     27.93 o
  13   7   3      892.78      983.95     70.55 o
  15   7   3      189.03       50.30    174.18 o
 -16   8   3       12.31      -57.03     54.18 o
 -14   8   3      954.93      572.74     61.88 o
 -12   8   3      206.81      217.87     46.91 o
 -10   8   3       44.63       92.31     40.36 o
  -8   8   3       90.61       94.74     14.18 o
  -6   8   3     4384.70     4967.79    150.90 o
  -4   8   3      972.71      804.37     40.86 o
  -2   8   3     8647.59     8700.44    122.92 o
   0   8   3     1099.78      898.68     23.39 o
   2   8   3     7749.41     7173.95    173.09 o
   4   8   3     5854.47     5536.18     98.73 o
   6   8   3     5377.64     5297.66     96.42 o
   8   8   3      294.66      305.42     41.13 o
  10   8   3     3299.23     3412.86    346.17 o
  12   8   3       56.95      125.62     47.05 o
  14   8   3      266.31      310.66     54.91 o
 -15   9   3     2552.78     3291.14    156.75 o
 -13   9   3      666.12      581.53     60.36 o
 -11   9   3      107.52       95.49     50.91 o
  -9   9   3     8517.79     8573.30    150.41 o
  -7   9   3      105.04       58.76     36.73 o
  -5   9   3     1165.72     1090.77     60.26 o
  -3   9   3     2230.84     1894.97    154.18 o
  -1   9   3      220.65      214.86     71.63 o
   1   9   3      536.92      442.68     21.45 o
   3   9   3       20.53       -2.91     32.73 o
   5   9   3     1291.09     1328.41     43.32 o
   7   9   3       13.21       31.64     72.36 o
   9   9   3     1298.80     1054.53     55.63 o
  11   9   3      430.46      450.63    100.36 o
  13   9   3      575.01      609.84     57.44 o
  15   9   3       78.46       52.60    243.26 o
 -16  10   3       24.26      169.57     89.00 o
 -14  10   3        0.08       89.97     33.05 o
 -12  10   3      139.77       55.50     36.73 o
 -10  10   3      439.14      447.30     25.45 o
  -8  10   3     1511.50     1451.53    196.36 o
  -6  10   3        5.62       29.09     27.74 o
  -4  10   3     6031.61     5383.09    307.99 o
  -2  10   3      184.17      120.61     12.51 o
   0  10   3        7.13       18.18     10.91 o
   2  10   3    10640.94    10761.91    194.90 o
   4  10   3     1728.39     1790.62    119.27 o
   6  10   3     2648.21     2555.81     94.54 o
   8  10   3     3525.71     3412.62     97.54 o
  10  10   3      719.19      726.25     84.36 o
  12  10   3      580.79      796.14    189.45 o
  14  10   3        0.69      -50.41     33.61 o
 -15  11   3      414.47      153.26    120.00 o
 -13  11   3      673.12      833.89    423.26 o
 -11  11   3       39.91      -63.50     57.82 o
  -9  11   3     1591.56     1388.52    112.72 o
  -7  11   3      387.11      656.92     72.49 o
  -5  11   3       12.32       44.22     36.73 o
  -3  11   3     2583.27     2509.97     94.53 o
  -1  11   3       36.52       13.09     12.10 o
   1  11   3     2487.19     2416.79     52.25 o
   3  11   3      282.21      225.03     54.91 o
   5  11   3      626.64      485.47     35.70 o
   7  11   3     2909.35     3173.00    124.36 o
   9  11   3     1290.05     1293.93    253.08 o
  11  11   3      751.82      643.27    191.99 o
  13  11   3        0.19      371.62    131.63 o
 -14  12   3       63.59      202.10     92.56 o
 -12  12   3       35.53       80.48     50.91 o
 -10  12   3       30.92      245.63    221.81 o
  -8  12   3       38.49      -37.76     61.45 o
  -6  12   3      598.22      674.84     72.36 o
  -4  12   3     4210.50     4306.49    136.69 o
  -2  12   3       86.74       70.65     12.10 o
   0  12   3      346.38      358.82     48.00 o
   2  12   3     2949.22     2799.48     66.86 o
   4  12   3     1774.49     1836.88     54.25 o
   6  12   3        4.02      118.73     36.73 o
   8  12   3       86.40       33.86     36.00 o
  10  12   3      421.20      594.00     79.63 o
  12  12   3      302.85      304.79    160.36 o
  14  12   3        6.66      -21.82     65.45 o
 -13  13   3     1886.12     2672.89    460.71 o
 -11  13   3       48.27       27.03     48.95 o
  -9  13   3      732.99      672.33     86.18 o
  -7  13   3     3701.87     4197.02    257.45 o
  -5  13   3       91.45      159.57     31.39 o
  -3  13   3     2847.42     2927.98    151.27 o
  -1  13   3     4826.33     4612.22     97.43 o
   1  13   3     3713.45     3714.25    130.54 o
   3  13   3      963.42      912.18     37.96 o
   5  13   3        3.95        3.64     25.45 o
   7  13   3      112.21       42.47     24.20 o
   9  13   3      423.22      584.83     88.36 o
  11  13   3     2243.03     1886.66    199.63 o
  13  13   3      425.94      130.90     50.91 o
 -12  14   3       54.21      113.81    229.08 o
 -10  14   3      199.66      478.31     86.74 o
  -8  14   3      623.27      738.88     79.50 o
  -6  14   3      287.91      597.40    150.18 o
  -4  14   3       63.64       46.94    123.63 o
  -2  14   3      755.74      802.94     48.73 o
   0  14   3     1125.92     1023.51     44.37 o
   2  14   3     3501.96     3353.40     79.91 o
   4  14   3      193.48      163.17     50.91 o
   6  14   3      197.84      253.22     51.27 o
   8  14   3     1415.64     1258.88    252.36 o
  10  14   3      867.48      980.56    200.72 o
  12  14   3      190.71      297.70    153.09 o
 -11  15   3      193.06       60.82     58.18 o
  -9  15   3      184.77       94.47    138.18 o
  -7  15   3     1123.89     1219.07    204.36 o
  -5  15   3       27.48       81.04     72.72 o
  -3  15   3      425.96      530.78     59.41 o
  -1  15   3       60.18       41.33     28.73 o
   1  15   3      618.21      425.57     97.09 o
   3  15   3      725.60      957.60     65.09 o
   5  15   3        0.22      -31.89     21.26 o
   7  15   3      687.02      582.14     93.82 o
   9  15   3        2.79      296.72    153.09 o
  11  15   3      382.38      452.08     93.82 o
 -10  16   3       78.73       81.04    170.90 o
  -8  16   3      693.99      932.33     93.82 o
  -6  16   3      296.44       71.28     68.73 o
  -4  16   3      847.58      838.10     57.57 o
  -2  16   3      865.26     1267.24    105.45 o
   0  16   3        1.89       15.47     27.59 o
   2  16   3      656.30      576.23     51.05 o
   4  16   3      344.86      322.94     41.97 o
   6  16   3       66.28        9.70     32.52 o
   8  16   3        4.48      108.11     73.92 o
  10  16   3      216.99      885.79    182.54 o
  -9  17   3      456.55      401.44    109.09 o
  -7  17   3      512.67      337.15     77.09 o
  -5  17   3       24.78      128.53     47.63 o
  -3  17   3       82.52      160.82     36.72 o
  -1  17   3      130.52      168.88     58.91 o
   1  17   3        9.57     -108.00     72.00 o
   3  17   3      396.80      663.42    262.54 o
   5  17   3      167.13      210.18     44.36 o
   7  17   3       15.24      129.60     71.30 o
  -8  18   3      676.37      638.69     83.14 o
  -6  18   3        6.29       -9.91     38.51 o
  -4  18   3       43.49        2.08     34.91 o
  -2  18   3      379.33      850.88    169.45 o
   0  18   3       18.24       70.59     33.57 o
   2  18   3      977.90     1059.55    231.63 o
   4  18   3      163.06      384.09    118.54 o
   6  18   3      131.46      254.40    145.81 o
   8  18   3      107.23      181.81    117.09 o
  -7  19   3        0.18       29.92    213.45 o
  -5  19   3       38.89      124.18     68.73 o
  -3  19   3       44.86       94.35     54.91 o
  -1  19   3       42.53      109.60    225.45 o
   1  19   3        3.74       79.42    170.90 o
   3  19   3      792.26      851.02    137.09 o
   5  19   3      121.67      208.52    151.63 o
  -4  20   3       27.96      190.43    119.27 o
  -2  20   3      122.48      233.51    163.63 o
   0  20   3      143.16       43.87     75.63 o
   4  20   3       29.18        7.27     88.72 o
 -16   0   4       24.95      195.63     88.00 o
 -14   0   4      538.65      522.16     74.18 o
 -12   0   4     5690.28     5217.29    147.63 o
 -10   0   4     3758.50     3452.25    110.54 o
  -8   0   4    26454.69    26698.04    473.44 o
  -6   0   4      541.04      311.26     29.82 o
  -4   0   4    28540.93    29439.77    409.44 o
  -2   0   4   137594.36   140987.44   2241.38 o
   0   0   4    11667.02    11326.91    218.17 o
   2   0   4    30491.17    30981.54    540.35 o
   4   0   4    26493.09    29031.79    464.71 o
   6   0   4      297.38      538.16     35.64 o
   8   0   4     3188.63     2777.36     90.18 o
  10   0   4       20.53        7.27     29.09 o
  12   0   4     3299.60     2759.91    143.27 o
  14   0   4      256.74        0.00     72.72 o
  16   0   4      672.14      210.18    109.09 o
 -17   1   4       92.67      149.49    127.27 o
 -15   1   4     2683.21     2125.35     94.12 o
 -13   1   4     1294.43     1366.43     98.18 o
 -11   1   4       37.05       24.02     83.27 o
  -9   1   4      181.31      183.17     73.45 o
  -7   1   4    12399.73    12882.05    170.56 o
  -5   1   4      892.21      774.93     18.17 o
  -3   1   4       12.24       49.44     21.45 o
  -1   1   4      295.69      360.08     17.82 o
   1   1   4     5453.65     5422.39     81.82 o
   3   1   4    10868.75    10993.09    144.91 o
   5   1   4       13.14       25.45     10.91 o
   7   1   4      710.77      738.49     60.73 o
   9   1   4      363.98      395.95     62.54 o
  11   1   4      595.27      576.80     81.45 o
  13   1   4      367.09      164.83     45.95 o
  15   1   4        0.66      -72.72     50.91 o
 -18   2   4      312.58      229.75    116.72 o
 -16   2   4     1766.08     1733.78    363.62 o
 -14   2   4     1239.92     1155.05     61.41 o
 -12   2   4       36.01       25.09     23.06 o
 -10   2   4    13538.49    13604.05    231.75 o
  -8   2   4     7861.21     7404.95     94.93 o
  -6   2   4     2550.09     2474.68     98.18 o
  -4   2   4    40184.60    40076.89    482.87 o
  -2   2   4    41069.98    41999.11    527.66 o
   0   2   4     9060.51     8431.37    234.90 o
   2   2   4    25797.98    27762.36    512.35 o
   4   2   4    19683.80    20560.25    257.72 o
   6   2   4       81.29      109.08     15.68 o
   8   2   4      187.02      138.08     29.09 o
  10   2   4      240.92      372.45    117.09 o
  12   2   4     3592.86     2913.36    209.81 o
  14   2   4      172.34      622.16     87.16 o
  16   2   4     1099.48      809.49    358.53 o
 -17   3   4      694.29      815.88     88.72 o
 -15   3   4      296.04      249.86     61.82 o
 -13   3   4     1430.32     1341.05     63.98 o
 -11   3   4     6589.65     6761.81    140.36 o
  -9   3   4      368.61      358.92     22.18 o
  -7   3   4    11080.82     9571.27    182.90 o
  -5   3   4     3701.84     3657.25     54.15 o
  -3   3   4     4011.12     3554.73     56.26 o
  -1   3   4    33478.35    33623.55    427.21 o
   1   3   4    17255.76    17720.39    234.35 o
   3   3   4     2164.81     2510.67    128.72 o
   5   3   4       53.33       73.84     24.73 o
   7   3   4     4606.11     4209.00     82.04 o
   9   3   4      861.76      818.76     66.18 o
  11   3   4     4480.38     4423.87    300.35 o
  13   3   4      166.31      300.40     49.08 o
  15   3   4       78.66      305.44    122.18 o
 -18   4   4       15.03        4.52     37.87 o
 -16   4   4        9.59      -42.91     35.64 o
 -14   4   4      908.18      953.20     61.18 o
 -12   4   4      239.85      178.52     54.91 o
 -10   4   4    10080.10     9688.39    153.03 o
  -8   4   4     2255.53     2198.64     38.24 o
  -6   4   4     1593.71     1338.65     44.00 o
  -4   4   4    22103.96    21295.20    422.53 o
  -2   4   4      471.39      757.69     55.27 o
   0   4   4    49719.87    49756.36    638.82 o
   2   4   4       51.27       63.67     14.18 o
   4   4   4      509.59      473.77     23.06 o
   6   4   4    14558.30    15049.03    192.33 o
   8   4   4      795.69      665.98     70.18 o
  10   4   4      740.79      782.80    187.99 o
  12   4   4       84.86      108.31     65.82 o
  14   4   4        3.16       -3.57     50.18 o
  16   4   4        8.60     -163.63    109.09 o
 -17   5   4        0.08        0.00     72.72 o
 -15   5   4        3.13      -36.36     45.43 o
 -13   5   4     1522.72     1671.09    189.81 o
 -11   5   4      795.70      712.70     33.83 o
  -9   5   4     1928.90     1807.71    168.36 o
  -7   5   4      101.55       31.32     22.18 o
  -5   5   4      344.58      464.97     43.27 o
  -3   5   4      640.01      621.80     76.36 o
  -1   5   4      943.78      829.42     26.91 o
   1   5   4    26888.04    28976.58    375.96 o
   3   5   4      151.09       46.91     15.43 o
   5   5   4     1293.44     1148.21     34.57 o
   7   5   4    11205.82    11512.57    257.08 o
   9   5   4      541.83      412.37    124.00 o
  11   5   4     3123.88     3124.70    313.08 o
  13   5   4      155.96       30.82     33.24 o
  15   5   4       62.83       -0.41    105.09 o
 -16   6   4        8.62      -47.80     31.87 o
 -14   6   4       43.57       51.27    102.18 o
 -12   6   4      903.73      977.17     47.10 o
 -10   6   4     1942.08     1842.86     52.57 o
  -8   6   4       23.50       56.69     21.82 o
  -6   6   4    18181.38    16899.93    730.52 o
  -4   6   4     7000.73     6420.13    150.54 o
  -2   6   4     3622.70     3621.44    201.08 o
   0   6   4    14024.20    13835.21    197.02 o
   2   6   4    16351.24    15865.41    212.64 o
   4   6   4       24.38       42.07     17.82 o
   6   6   4      560.67      602.43    105.45 o
   8   6   4     2180.31     1968.52    110.54 o
  10   6   4       28.88       34.27     25.45 o
  12   6   4     1440.76     1227.19     73.79 o
  14   6   4       47.18      -22.38     54.54 o
  16   6   4        5.29       -2.92     62.78 o
 -17   7   4        9.96      188.18     74.15 o
 -15   7   4      421.70      503.36     57.31 o
 -13   7   4       49.11      110.50     72.72 o
 -11   7   4      745.82      682.71     60.73 o
  -9   7   4     2952.23     2709.28    127.27 o
  -7   7   4     1012.24     1025.01     35.27 o
  -5   7   4     1110.35     1318.18    125.81 o
  -3   7   4    10192.70     9635.46    216.72 o
  -1   7   4     2730.52     2326.96    209.81 o
   1   7   4    18634.71    20024.78    844.34 o
   3   7   4      180.81      175.52     15.16 o
   5   7   4     1327.85     1147.87     40.36 o
   7   7   4     2060.78     2059.55    279.63 o
   9   7   4     1854.21     1764.04     67.08 o
  11   7   4      381.43      597.37    101.09 o
  13   7   4      508.31      374.57    119.63 o
  15   7   4      852.03      960.40    277.08 o
 -14   8   4       84.82       18.30     76.36 o
 -12   8   4     5323.71     5379.84    627.62 o
 -10   8   4      146.67      160.99     21.82 o
  -8   8   4      500.02      351.90     84.00 o
  -6   8   4     4619.18     4786.64    218.90 o
  -4   8   4     2453.14     2692.98    272.72 o
  -2   8   4      139.37      217.03     43.27 o
   0   8   4       11.95      100.40     40.00 o
   2   8   4     1899.67     2192.83     80.00 o
   4   8   4        1.66      -15.47     27.59 o
   6   8   4     4972.35     4599.47    111.02 o
   8   8   4     1308.16     1125.90     96.00 o
  10   8   4     1332.93     1538.55     82.51 o
  12   8   4     1601.50     1608.75     83.47 o
  14   8   4       44.64      118.67     65.09 o
 -15   9   4      965.10      947.24    350.90 o
 -13   9   4       20.26       -0.89     47.27 o
 -11   9   4      175.85      193.14     25.97 o
  -9   9   4    11643.92    12467.87    218.48 o
  -7   9   4      388.26      340.36    138.90 o
  -5   9   4      175.25      296.25     40.00 o
  -3   9   4     5555.42     5454.35    133.09 o
  -1   9   4     1039.89      869.50     46.18 o
   1   9   4       62.01      128.48     25.45 o
   3   9   4       18.90      -10.12     12.22 o
   5   9   4     4292.52     3747.50    490.17 o
   7   9   4      438.84      532.91     91.63 o
   9   9   4     1273.55     1132.75     90.54 o
  11   9   4        4.88      -37.89     25.26 o
  13   9   4      263.22      166.70    144.72 o
  15   9   4      463.57      539.05    160.36 o
 -16  10   4      170.99      219.44     97.82 o
 -14  10   4        8.02        0.45    170.18 o
 -12  10   4     1777.90     1779.65     82.54 o
 -10  10   4       30.10      103.49     94.54 o
  -8  10   4      124.35      136.98     61.45 o
  -6  10   4      623.68      524.27     42.66 o
  -4  10   4     1744.48     1727.79    339.63 o
  -2  10   4       68.76       77.60     14.44 o
   0  10   4     3915.09     4028.34     64.71 o
   2  10   4      164.82      189.07     17.98 o
   4  10   4     3609.34     3523.13    115.63 o
   6  10   4     5497.61     5439.02    132.31 o
   8  10   4      998.44      851.34     58.53 o
  10  10   4     1339.54     1104.85    205.45 o
  12  10   4     1186.71     1215.58    126.18 o
  14  10   4       51.49       23.84     45.43 o
 -15  11   4      204.24       46.78    251.26 o
 -13  11   4      630.22      646.45    242.90 o
 -11  11   4      373.32      231.19     80.00 o
  -9  11   4     1569.80     1943.91    218.17 o
  -7  11   4     3787.72     3771.13    262.54 o
  -5  11   4      466.42      456.18     52.52 o
  -3  11   4      100.29      377.13     53.73 o
  -1  11   4     8330.63     7968.58    167.99 o
   1  11   4       27.11       34.42     32.52 o
   3  11   4      321.66      231.48     54.91 o
   5  11   4     1569.23     1479.21    183.63 o
   7  11   4     1820.17     1984.75    158.18 o
   9  11   4      252.19      322.84     55.37 o
  11  11   4      570.46      486.77     56.58 o
  13  11   4      120.16      150.87     48.53 o
 -14  12   4        5.39      401.44    130.18 o
 -12  12   4      497.54      371.02    149.09 o
 -10  12   4      389.96      430.42     58.89 o
  -8  12   4      302.60      289.01    120.36 o
  -6  12   4        9.77       18.55     36.73 o
  -4  12   4      172.79      324.77    174.54 o
  -2  12   4       42.66       35.81     39.64 o
   0  12   4     8976.82     9071.89    382.53 o
   2  12   4      212.90      226.94     27.93 o
   4  12   4     1204.20     1337.18     85.09 o
   6  12   4     4197.46     4543.68    524.35 o
   8  12   4      250.07      472.04     57.82 o
  10  12   4      350.68      112.95     73.09 o
  12  12   4      406.22      845.61    221.45 o
 -13  13   4     1560.04     1746.13    234.90 o
 -11  13   4      243.13      364.45     53.09 o
  -9  13   4       40.89        5.87     86.91 o
  -7  13   4     3090.84     3304.98    115.85 o
  -5  13   4     2316.35     2148.90    279.26 o
  -3  13   4       32.90      -37.89     25.26 o
  -1  13   4       85.48      106.87     17.29 o
   1  13   4     2889.73     2900.74    118.91 o
   3  13   4        5.23        5.82     25.45 o
   5  13   4      259.14      297.73     40.76 o
   7  13   4       36.25      -37.48     28.12 o
   9  13   4      304.03      155.80     76.00 o
  11  13   4        8.25      -42.91     58.18 o
  13  13   4        0.04       64.59    144.72 o
 -12  14   4       17.41      -46.91     31.28 o
 -10  14   4     1286.48     1253.30    125.81 o
  -8  14   4      697.66      645.80     59.12 o
  -6  14   4      112.79      142.17    240.36 o
  -4  14   4     3224.41     3146.73    149.51 o
  -2  14   4     2298.13     2221.18    242.17 o
   0  14   4      683.27      620.59     32.41 o
   2  14   4      831.90      821.12     65.82 o
   4  14   4       48.75       80.00     28.12 o
   6  14   4      357.06      398.00    149.45 o
   8  14   4     3183.15     2941.71    111.63 o
  10  14   4        0.31      195.63    117.09 o
  12  14   4       11.70       11.75    243.63 o
 -11  15   4       72.02      -85.13     72.36 o
  -9  15   4      107.88      123.56     38.51 o
  -7  15   4       52.96      136.18     38.46 o
  -5  15   4        7.91       42.96     36.36 o
  -3  15   4       49.73      108.63    120.00 o
  -1  15   4      119.55      215.12     40.19 o
   1  15   4      197.99      146.84     25.82 o
   3  15   4     1859.13     1767.19    161.09 o
   5  15   4       50.26       72.64     97.82 o
   7  15   4      158.17      377.93     59.27 o
   9  15   4     1827.28     1797.40    227.27 o
  11  15   4       95.11      365.08    130.18 o
 -10  16   4     1041.95     1389.28    323.63 o
  -8  16   4      158.49       62.60     65.09 o
  -6  16   4        0.02      -12.83     41.71 o
  -4  16   4      181.00      294.17     99.27 o
  -2  16   4        3.65        0.00     72.72 o
   0  16   4      224.75       95.32     87.27 o
   2  16   4     1359.05     1397.55    182.18 o
   4  16   4      979.67     1105.58     89.09 o
   6  16   4      428.54      650.74    149.45 o
   8  16   4      646.07      583.66    238.90 o
  10  16   4       69.57      -42.49     68.73 o
  -9  17   4       10.88      316.79    267.99 o
  -7  17   4        4.95      -60.63     57.82 o
  -5  17   4      589.60      591.60    102.54 o
  -1  17   4      659.35      936.95    113.81 o
   1  17   4       73.74      -28.74    181.45 o
   3  17   4     2330.48     2446.11    255.99 o
   5  17   4      249.29      408.71     51.63 o
   7  17   4       76.91      172.23    240.36 o
   9  17   4     1189.08     1838.35    204.36 o
  -8  18   4      162.47       90.83     94.18 o
  -6  18   4       22.54       52.29    214.17 o
  -4  18   4      129.59      363.77     87.27 o
  -2  18   4       50.11       88.00     50.91 o
   0  18   4       45.60       65.45     95.27 o
   2  18   4      202.54      364.18     58.18 o
   4  18   4       16.89      141.28    174.90 o
   6  18   4        0.21      -87.27     58.18 o
   8  18   4        0.43      276.35    116.36 o
  -7  19   4      134.01      282.17     85.82 o
  -5  19   4       74.90       51.07     45.61 o
  -3  19   4        0.04      154.54     55.72 o
  -1  19   4      884.57     1466.13    247.99 o
   1  19   4       94.68       -9.77    105.45 o
   3  19   4      275.75      293.15     47.15 o
   5  19   4      352.45      206.29    156.72 o
  -4  20   4      184.75     -108.00     72.00 o
  -2  20   4       87.83      279.06     58.23 o
   0  20   4      129.49       -2.27    126.90 o
   2  20   4      109.30      -14.54     22.54 o
 -17   1   5      175.49      401.44    122.91 o
 -15   1   5       83.93       92.39     44.00 o
 -13   1   5     3252.13     3548.25    271.26 o
 -11   1   5    19910.63    20202.70    679.25 o
  -9   1   5     2273.65     2654.71    176.36 o
  -7   1   5      957.60      918.55     27.34 o
  -5   1   5   105433.00   107256.83   1160.73 o
  -3   1   5    20625.66    21042.23    262.26 o
  -1   1   5    16851.29    17126.09    345.81 o
   1   1   5    29789.87    30875.66    391.69 o
   3   1   5    16438.64    16100.21    206.17 o
   5   1   5     8148.03     7776.00    165.45 o
   7   1   5     1200.73     1285.66    141.09 o
   9   1   5     5276.32     4578.75    144.00 o
  11   1   5      410.10      372.39    131.27 o
  13   1   5     2770.27     3257.10    184.72 o
 -18   2   5      256.37      201.75     59.65 o
 -16   2   5     1599.43     1563.42    197.08 o
 -14   2   5     1452.27     1364.65     73.49 o
 -12   2   5       94.14      129.33     27.78 o
 -10   2   5    13669.04    13378.80    404.71 o
  -8   2   5     5087.85     4636.92     73.79 o
  -6   2   5     1082.21      791.00     20.37 o
  -4   2   5     8742.88     8862.23    118.90 o
  -2   2   5       39.86       10.91     25.45 o
   0   2   5     4426.08     4475.93     72.76 o
   2   2   5    11658.06    11773.88    185.45 o
   4   2   5      250.55       91.49     15.68 o
   6   2   5     3169.00     3158.45     64.06 o
   8   2   5    10699.54     9888.51    297.81 o
  10   2   5     1221.07      982.17    136.00 o
  12   2   5      823.95      720.28    223.27 o
  14   2   5     5065.96     5532.81    216.36 o
  16   2   5       78.22      -27.84    178.18 o
 -17   3   5      334.32      530.16     78.54 o
 -15   3   5     1337.64     1000.57     68.19 o
 -13   3   5     2255.35     1827.89    168.36 o
 -11   3   5     5357.54     5272.16    116.19 o
  -9   3   5      981.59     1016.93     40.36 o
  -7   3   5     1812.02     1894.14     85.82 o
  -5   3   5     8930.02     9778.39    136.82 o
  -3   3   5     6215.23     7056.66     99.93 o
  -1   3   5      133.07      199.33     15.43 o
   1   3   5    19719.25    19143.73    903.24 o
   3   3   5     3207.76     3079.07    166.18 o
   5   3   5     1018.26     1425.13     87.63 o
   7   3   5     6070.60     4873.89    360.35 o
   9   3   5       55.21      156.75     37.87 o
  11   3   5        2.21      202.90     94.54 o
  13   3   5     1429.17     1460.96     96.36 o
  15   3   5      521.59      697.56    217.81 o
 -18   4   5        0.97        6.59     43.06 o
 -16   4   5      309.82      448.01    175.63 o
 -14   4   5     3502.64     3907.51    124.29 o
 -12   4   5       17.94      120.76     46.91 o
 -10   4   5    14109.81    13698.01    191.56 o
  -8   4   5     6434.81     6570.69    257.81 o
  -6   4   5      701.54      724.67     22.00 o
  -4   4   5    20601.65    20222.38    291.63 o
  -2   4   5     3425.21     3057.37     70.54 o
   0   4   5     9386.48    10902.83    357.44 o
   2   4   5    20953.94    21508.82    276.38 o
   4   4   5     5292.95     4959.56    108.00 o
   6   4   5     5690.28     5473.54     89.22 o
   8   4   5    13139.29    12863.80    209.18 o
  10   4   5     3040.93     2625.77    190.54 o
  12   4   5      212.38      301.12     77.09 o
  14   4   5     2855.03     3300.88    186.39 o
  16   4   5      105.09      229.39     69.10 o
 -17   5   5      820.44     1124.87    104.14 o
 -15   5   5      451.21      464.58     85.09 o
 -13   5   5      543.50      501.21    104.72 o
 -11   5   5     3766.67     3863.40    165.45 o
  -9   5   5        0.65        6.06     14.26 o
  -7   5   5     3932.00     4014.80     68.65 o
  -5   5   5       17.17       18.18     14.26 o
  -3   5   5     6931.09     7078.92    130.74 o
  -1   5   5     7372.21     6667.45    106.81 o
   1   5   5    15908.12    15339.78    243.63 o
   3   5   5     5541.32     5134.76     88.11 o
   5   5   5     8797.99     8381.81    179.63 o
   7   5   5    11036.03    10300.01    259.26 o
   9   5   5        0.37      -10.78     33.09 o
  11   5   5      245.84      188.36     51.63 o
  13   5   5     3339.25     2635.55    236.36 o
  15   5   5      991.00      977.59    118.91 o
 -16   6   5       15.15      289.85    109.81 o
 -14   6   5      236.87      138.18     36.36 o
 -12   6   5     1234.53     1413.98     52.29 o
 -10   6   5     1139.54     1214.06     45.59 o
  -8   6   5      363.27      300.57     61.82 o
  -6   6   5      307.87      201.90     13.47 o
  -4   6   5     1599.82     1682.40     34.71 o
  -2   6   5     2966.30     3159.62    234.54 o
   0   6   5    11287.68    12551.13    187.73 o
   2   6   5      945.10      981.28     33.37 o
   4   6   5     1952.91     2009.58     91.27 o
   6   6   5     4577.98     4011.75    199.27 o
   8   6   5     1029.15     1078.15     54.72 o
  10   6   5     1083.44     1226.06    117.81 o
  12   6   5      243.22      282.83    214.90 o
  14   6   5      859.98      458.17     72.72 o
 -17   7   5     1591.27     1733.37    123.31 o
 -15   7   5      555.97      914.89    112.72 o
 -13   7   5       36.70      148.56     33.09 o
 -11   7   5      699.55      712.70     32.40 o
  -9   7   5     4255.29     4316.18    222.54 o
  -7   7   5     3004.64     3075.44     56.73 o
  -5   7   5     1522.70     1400.31    136.36 o
  -3   7   5     6014.26     6578.24    124.00 o
  -1   7   5    18223.29    18333.64    259.89 o
   1   7   5    13141.81    13237.29    192.90 o
   3   7   5      522.96      696.53     29.45 o
   5   7   5     4247.28     4180.60    416.35 o
   7   7   5     6985.92     6354.76    389.44 o
   9   7   5      718.40      499.90     48.87 o
  11   7   5      441.36      370.10     50.65 o
  13   7   5      726.40     1111.91    101.81 o
  15   7   5       92.63      109.68    240.36 o
 -16   8   5       29.34       40.17     30.84 o
 -14   8   5        0.56       86.07     65.09 o
 -12   8   5     6730.23     7011.53    160.46 o
 -10   8   5      185.75      198.31     54.91 o
  -8   8   5      934.64      899.90     26.81 o
  -6   8   5     8685.05     8712.09    191.55 o
  -4   8   5      145.76       65.07     40.00 o
  -2   8   5      888.19      849.36     28.26 o
   0   8   5     2163.65     2464.65     54.61 o
   2   8   5      216.82      287.41    113.45 o
   4   8   5      121.01      202.60     54.91 o
   6   8   5    13832.10    12545.99    598.89 o
   8   8   5        0.05      -38.30     32.52 o
  10   8   5     1585.01     1240.57     80.42 o
  12   8   5     2492.07     2399.13    257.08 o
  14   8   5       92.70       70.02     44.44 o
 -15   9   5       14.55      -10.91     83.63 o
 -13   9   5      908.13      606.00     61.67 o
 -11   9   5      248.30      179.92     23.06 o
  -9   9   5     2953.88     3108.68     94.41 o
  -7   9   5      264.66      233.97    130.90 o
  -5   9   5       94.26       90.83     29.19 o
  -3   9   5    14437.08    14860.09    275.16 o
  -1   9   5     4375.12     4607.99    189.45 o
   1   9   5     1417.71     1348.62     53.45 o
   3   9   5     1995.69     1958.06     61.09 o
   5   9   5     1487.33     1277.97     95.63 o
   7   9   5     1025.33      813.37     46.67 o
   9   9   5      112.97      161.06     69.82 o
  11   9   5       38.46       76.36     36.51 o
  13   9   5      768.78     1041.82    209.81 o
 -16  10   5        8.78      -40.49     72.36 o
 -14  10   5       15.30       35.97    127.27 o
 -12  10   5     2947.76     2863.41    238.54 o
 -10  10   5      141.01      331.57    195.99 o
  -8  10   5      755.12      707.26    126.90 o
  -6  10   5     2867.81     2828.05    271.63 o
  -4  10   5      395.10      619.79    167.63 o
  -2  10   5     2883.28     2884.88     73.70 o
   0  10   5     3904.73     3563.38     73.35 o
   2  10   5     2440.63     2603.12     73.45 o
   4  10   5      348.73      445.71     91.27 o
   6  10   5     4829.45     4958.49    123.81 o
   8  10   5       73.34       45.56     46.91 o
  10  10   5      129.48       95.93     32.73 o
  12  10   5     1956.82     2578.60    183.63 o
  14  10   5      198.53      152.72     73.45 o
 -15  11   5      129.56      345.77     98.18 o
 -13  11   5      421.05      194.78     65.82 o
 -11  11   5      134.46      270.22    131.27 o
  -9  11   5      758.69      726.50     64.36 o
  -7  11   5     3577.45     3267.28    133.09 o
  -5  11   5      258.43      414.37     63.67 o
  -3  11   5     6571.57     6548.10    175.69 o
  -1  11   5      412.64      369.96     29.09 o
   1  11   5     3901.84     3551.44     81.09 o
   3  11   5     8573.37     8957.14    521.80 o
   5  11   5     1621.19     1324.11    101.09 o
   7  11   5      769.37      615.69    124.36 o
   9  11   5     1797.93     1725.03     84.80 o
  11  11   5      516.70      408.71     52.04 o
  13  11   5      283.31      436.35     78.54 o
 -14  12   5        5.07       -4.31    101.81 o
 -12  12   5      246.27      365.70     46.78 o
 -10  12   5     1536.31     1667.06    240.72 o
  -8  12   5       62.40      258.69    105.09 o
  -6  12   5     2693.50     2525.45    393.08 o
  -4  12   5     1428.53     1668.99    229.81 o
  -2  12   5     1218.17     1314.38     34.06 o
   0  12   5     5536.57     5235.62    136.00 o
   2  12   5       63.92       84.58     20.57 o
   4  12   5      370.87      406.62    161.81 o
   6  12   5     1085.23      942.13     95.27 o
   8  12   5      218.29      164.67    105.09 o
  10  12   5       88.86      -21.82     44.36 o
  12  12   5        2.44       72.41     58.18 o
 -11  13   5     1476.76     2107.26    180.72 o
  -9  13   5     2535.45     2622.26    106.69 o
  -7  13   5      833.85     1055.93    144.72 o
  -5  13   5     3004.87     3459.62    139.79 o
  -3  13   5     5780.91     5668.88    331.26 o
  -1  13   5      863.05      821.06     38.14 o
   1  13   5       78.78       96.56     32.00 o
   3  13   5     1550.74     1148.85    106.54 o
   5  13   5        5.63       83.33    116.72 o
   7  13   5     1447.84     1620.49     83.81 o
   9  13   5       53.39      161.11     43.17 o
  11  13   5       90.87      185.81    134.54 o
 -12  14   5       97.04       76.23    134.54 o
 -10  14   5        4.82      129.45     37.51 o
  -8  14   5     2747.75     3242.72    287.63 o
  -6  14   5      639.93      565.63    183.27 o
  -4  14   5      139.75      146.65     59.71 o
  -2  14   5     2215.81     2516.56    390.53 o
   0  14   5       90.66      138.18     30.84 o
   2  14   5        7.96       37.87     23.06 o
   4  14   5      124.37       44.75     25.45 o
   6  14   5        4.37       88.40     35.06 o
   8  14   5      210.73      453.15     53.10 o
  10  14   5      272.47      286.88     53.00 o
 -11  15   5      472.01      749.77    252.72 o
  -9  15   5      303.15      198.30    112.72 o
  -7  15   5       13.01      -46.09     30.73 o
  -5  15   5      157.50      289.47     57.09 o
  -3  15   5      994.30     1015.02    140.00 o
  -1  15   5     2172.13     2065.67    102.21 o
   1  15   5       52.61      -20.20     22.72 o
   3  15   5     1356.60     1076.80     81.09 o
   5  15   5     2184.24     1845.85    103.03 o
   7  15   5       49.30      -30.10    101.81 o
   9  15   5       71.44       -1.77     69.82 o
  11  15   5       79.00      -51.63     58.91 o
 -10  16   5      234.46      287.07    134.54 o
  -8  16   5     1105.34      773.80    179.63 o
  -6  16   5       94.27      189.22     46.27 o
  -4  16   5        0.00      -13.55     37.87 o
  -2  16   5     3356.36     3411.01    131.67 o
   0  16   5       32.33        4.33     42.91 o
   2  16   5        2.52      -15.16     32.73 o
   4  16   5      388.75      344.42     91.27 o
   6  16   5        2.10       33.71     36.72 o
   8  16   5       27.77      135.53     38.52 o
  10  16   5       28.12       21.82     50.91 o
  -9  17   5      288.27      340.37    243.63 o
  -7  17   5      100.14      102.59    163.99 o
  -5  17   5      259.05      138.77    105.45 o
  -3  17   5        2.60      -41.67     27.78 o
  -1  17   5      150.27      115.63     51.63 o
   1  17   5        3.73       29.85     42.62 o
   3  17   5      168.25      342.42     66.18 o
   5  17   5      641.62     1102.56    295.63 o
   7  17   5        5.26      -58.51     72.72 o
  -8  18   5      272.23      273.52     62.54 o
  -6  18   5       43.53       78.22     58.68 o
  -4  18   5      379.49      556.24    101.38 o
  -2  18   5     1828.06     2363.78    358.17 o
   0  18   5       78.73      148.45    144.72 o
   2  18   5      272.58      264.69    159.99 o
   4  18   5     1575.78     1506.62    167.27 o
   6  18   5      185.30       42.91     79.27 o
  -7  19   5       40.96      -68.54    185.81 o
  -3  19   5        2.19       14.37    152.36 o
  -1  19   5       24.59      152.72    101.09 o
   1  19   5       10.79      -47.58     52.59 o
   3  19   5       48.02      114.36     72.36 o
   5  19   5      741.58      216.84    149.81 o
  -4  20   5      404.49      638.94    162.54 o
  -2  20   5       32.34      189.76    195.99 o
   0  20   5      178.80      129.89     50.91 o
   2  20   5       22.23       53.54    255.26 o
 -18   0   6     1786.66     1338.14    230.54 o
 -16   0   6      921.35     1044.33    143.27 o
 -14   0   6     1023.79      958.51     89.45 o
 -12   0   6      474.45      806.52     82.18 o
 -10   0   6       17.15       21.82     21.82 o
  -8   0   6       48.29       72.72     14.54 o
  -6   0   6     9268.94     9617.87    183.99 o
  -4   0   6     1020.09     1332.32     37.09 o
  -2   0   6    24184.41    24301.76    452.35 o
   0   0   6        8.69       29.09     21.82 o
   2   0   6       68.79       80.00     29.09 o
   4   0   6    28365.21    28540.17    490.17 o
   6   0   6     1721.75     1613.04     68.36 o
   8   0   6     5374.43     5010.02    289.45 o
  10   0   6     3258.45     3770.06    188.36 o
  12   0   6      704.17      835.61    103.27 o
  14   0   6      891.30      690.16    107.63 o
 -17   1   6        9.22       82.35    108.72 o
 -15   1   6        1.72      -28.79     24.33 o
 -13   1   6      142.48      239.46     76.00 o
 -11   1   6     1052.39     1080.40    112.00 o
  -9   1   6       60.62       33.25     17.45 o
  -7   1   6      723.68      624.62     50.91 o
  -5   1   6      113.79      105.66     11.67 o
  -3   1   6      957.18     1038.90     27.25 o
  -1   1   6     1826.60     1814.61     76.36 o
   1   1   6     4125.62     5174.55     86.64 o
   3   1   6        0.49        3.93     18.18 o
   5   1   6     1703.82     1424.38     45.09 o
   7   1   6       69.50       29.09     22.72 o
   9   1   6     1248.56     1264.71     73.00 o
  11   1   6       42.78      -32.73     61.45 o
  13   1   6       21.91      167.78     84.00 o
  15   1   6       87.31       70.12     69.66 o
 -18   2   6      568.81      651.48     77.26 o
 -16   2   6     1765.93     1693.71     89.17 o
 -14   2   6      666.88      627.22     58.81 o
 -12   2   6      236.42      308.67     46.18 o
 -10   2   6      133.71      118.65     22.53 o
  -8   2   6      793.35      712.70     25.97 o
  -6   2   6     2149.93     2450.53     41.94 o
  -4   2   6     4075.69     3703.93     62.12 o
  -2   2   6     9988.67     9768.77    143.22 o
   0   2   6      580.20      572.09     22.53 o
   2   2   6     1257.18      974.42     30.08 o
   4   2   6    13630.78    12557.72    181.81 o
   6   2   6      570.72      464.83     79.27 o
   8   2   6     6012.94     5882.53    383.26 o
  10   2   6      973.03      679.09    191.27 o
  12   2   6      521.26      517.58     77.14 o
  14   2   6     1377.78     1369.22    253.45 o
  16   2   6       64.77        0.00     72.72 o
 -17   3   6       19.33       12.32    126.90 o
 -15   3   6      924.99      993.25     72.18 o
 -13   3   6       56.44      122.91     27.60 o
 -11   3   6     3522.97     3397.54     99.63 o
  -9   3   6      264.08      214.35     14.04 o
  -7   3   6     1364.43     1168.56     26.50 o
  -5   3   6    19095.19    19232.59    307.99 o
  -3   3   6     2738.53     2688.83     46.58 o
  -1   3   6      582.64      533.00     21.67 o
   1   3   6      254.34      340.68     73.45 o
   3   3   6      830.57      755.90     32.73 o
   5   3   6     2859.39     3018.13     65.17 o
   7   3   6      443.02      429.50    110.54 o
   9   3   6       10.32      107.07     87.27 o
  11   3   6        4.45      -63.37     54.18 o
  13   3   6      824.59      923.30     85.09 o
  15   3   6        5.39      -65.45     58.18 o
 -18   4   6      431.73     1044.39    133.47 o
 -16   4   6     1130.16     1372.41    327.99 o
 -14   4   6       29.06       77.65     90.91 o
 -12   4   6      373.14      417.92     65.82 o
 -10   4   6     2098.95     2103.59     48.75 o
  -8   4   6      603.14      596.78     31.27 o
  -6   4   6       63.15       95.33     10.02 o
  -4   4   6      267.78      170.40     14.54 o
  -2   4   6    19829.47    20573.25    355.26 o
   0   4   6     9785.50    10910.77    162.34 o
   2   4   6      665.32      805.33     33.45 o
   4   4   6     2432.40     2098.08     70.54 o
   6   4   6      309.13      294.46     62.18 o
   8   4   6    10573.49    10411.24    584.34 o
  10   4   6      461.61      445.36     57.48 o
  12   4   6        0.73      -73.76     54.54 o
  14   4   6     1746.74     1609.25    213.81 o
 -17   5   6       38.05       86.64    124.00 o
 -15   5   6     1113.95     1396.92    190.90 o
 -13   5   6     1059.53     1325.73     63.46 o
 -11   5   6     1900.44     2066.21    105.81 o
  -9   5   6      712.42      622.02     60.73 o
  -7   5   6       35.78       70.03     11.27 o
  -5   5   6     1819.10     1394.92    124.00 o
  -3   5   6    15824.03    16295.95    304.35 o
  -1   5   6     3319.93     3794.90    189.81 o
   1   5   6        1.93        3.27     39.64 o
   3   5   6    36168.63    37013.35    465.12 o
   5   5   6     8123.40     7877.06    154.71 o
   7   5   6      113.29       77.25     31.94 o
   9   5   6     6963.44     6688.09    167.64 o
  11   5   6      928.25     1276.63    170.18 o
  13   5   6       30.84      247.11     53.81 o
  15   5   6       44.88       57.45     79.27 o
 -16   6   6      262.40      334.63    137.81 o
 -14   6   6      212.13      304.19    138.54 o
 -12   6   6      692.37      751.94     48.36 o
 -10   6   6      247.22      289.77     21.45 o
  -8   6   6      915.83      856.62     33.32 o
  -6   6   6       40.30       55.90     11.27 o
  -4   6   6     1124.52      952.00     34.00 o
  -2   6   6     3300.83     3106.52    210.54 o
   0   6   6        1.01        2.91     21.82 o
   2   6   6     4661.05     4499.67     79.64 o
   4   6   6     7910.02     7545.79    130.47 o
   6   6   6     1135.50     1445.10    138.90 o
   8   6   6     1480.12     1094.51     62.54 o
  10   6   6     1031.22      932.98    138.18 o
  12   6   6      236.62      288.92    174.90 o
  14   6   6      223.24      221.87     68.76 o
 -17   7   6      743.65      827.18    108.00 o
 -15   7   6      343.98      401.12     63.61 o
 -13   7   6      312.13      365.84     37.89 o
 -11   7   6      113.26      179.27     17.29 o
  -9   7   6     1142.14     1088.91     64.36 o
  -7   7   6     1549.02     1693.89     52.36 o
  -5   7   6      174.21      175.86     10.25 o
  -3   7   6     4949.61     4527.53     83.66 o
  -1   7   6      244.77      176.15     28.73 o
   1   7   6     1559.44     1587.53     43.85 o
   3   7   6     9924.47     9861.95    169.81 o
   5   7   6     2524.54     2615.85    229.45 o
   7   7   6        9.93       22.81     61.45 o
   9   7   6     4201.78     3811.49    125.90 o
  11   7   6      680.44      740.58    243.63 o
  13   7   6        3.98      123.30    123.63 o
  15   7   6       61.65      -88.00     58.91 o
 -16   8   6      505.38      640.57    278.17 o
 -14   8   6       24.26       61.83    142.18 o
 -12   8   6     1834.79     2031.69    247.99 o
 -10   8   6      142.92      117.24     35.64 o
  -8   8   6      273.24      255.13     13.31 o
  -6   8   6     1339.11     1077.29    143.63 o
  -4   8   6      418.57      490.73     39.27 o
  -2   8   6     1335.09     1273.27    103.63 o
   0   8   6     1081.59      867.32     39.82 o
   2   8   6      132.56      142.53     80.00 o
   4   8   6     4147.99     4227.68    103.79 o
   6   8   6      518.44      536.40    180.72 o
   8   8   6        0.30       -8.00     36.73 o
  10   8   6      776.31      931.74    298.90 o
  12   8   6       80.01      388.97    108.72 o
  14   8   6        3.77       73.28     61.82 o
 -15   9   6      245.69      181.57     90.54 o
 -13   9   6      152.78      174.04     39.64 o
 -11   9   6      124.14      153.74    174.90 o
  -9   9   6        0.03       65.11     94.18 o
  -7   9   6        6.61      -54.24     43.27 o
  -5   9   6     1041.71     1175.75     67.10 o
  -3   9   6     1061.00     1228.32     29.71 o
  -1   9   6     5910.47     5939.38    175.99 o
   1   9   6      501.87      485.55     32.00 o
   3   9   6     7317.73     7662.16    173.94 o
   5   9   6     3506.14     3595.51    144.00 o
   7   9   6      583.17      484.49     94.91 o
   9   9   6     2144.50     2510.79    102.30 o
  11   9   6       67.79      130.13    221.08 o
  13   9   6       36.02       -0.43     97.82 o
 -16  10   6      488.22      538.52     87.67 o
 -14  10   6      133.85      371.37    185.81 o
 -12  10   6     2800.49     2735.85    226.17 o
 -10  10   6        4.13       22.70     48.35 o
  -8  10   6     2810.76     3064.12    102.25 o
  -6  10   6     2552.30     2982.16    239.27 o
  -4  10   6     1088.27     1189.93     72.74 o
  -2  10   6     1052.12      939.21     34.45 o
   0  10   6     2075.57     1986.26     54.57 o
   2  10   6     1407.43     1369.78    224.72 o
   4  10   6      709.31      641.43     42.24 o
   6  10   6        6.25       85.72    133.81 o
   8  10   6     1355.38     1203.49     71.27 o
  10  10   6      360.73      356.85     62.91 o
  12  10   6       72.99       76.77     90.54 o
 -15  11   6      388.97      631.19    171.99 o
 -13  11   6      130.15      -29.81     90.54 o
 -11  11   6       67.64      -26.32     43.27 o
  -9  11   6     1954.48     2153.37    154.90 o
  -7  11   6      521.58      376.19     62.54 o
  -5  11   6     5298.93     5126.61    166.97 o
  -3  11   6      558.77      497.28     31.27 o
  -1  11   6     3634.45     3502.92    209.81 o
   1  11   6      629.54      511.47     34.06 o
   3  11   6      101.52       82.47     25.26 o
   5  11   6     2340.32     2281.41     76.18 o
   7  11   6       39.38       24.80     36.43 o
   9  11   6     1368.30     1486.27    165.45 o
  11  11   6      663.47      807.73    131.27 o
  13  11   6      223.20      285.77     56.90 o
 -14  12   6      697.83      538.16    138.18 o
 -12  12   6      255.17      238.27     72.00 o
 -10  12   6      908.92      958.97     97.82 o
  -8  12   6      264.52      278.41     64.73 o
  -6  12   6      480.11      636.18    126.18 o
  -4  12   6     4839.52     5313.43    410.53 o
  -2  12   6     2237.15     2193.01    197.45 o
   0  12   6     2828.89     2497.37     71.53 o
   2  12   6     1406.67     1480.80    209.08 o
   4  12   6      310.07      127.55     28.26 o
   6  12   6        4.30      -47.73     43.63 o
   8  12   6      646.06      832.02    106.54 o
  10  12   6      181.00      139.34     68.73 o
  12  12   6       97.44       -6.86     46.91 o
 -13  13   6      183.76      573.62    226.17 o
 -11  13   6      782.71      857.72     80.36 o
  -9  13   6     1828.72     1889.73    109.43 o
  -7  13   6      427.03      550.22     76.51 o
  -5  13   6       73.75      -64.09     68.73 o
  -3  13   6     4237.62     4476.96    145.00 o
  -1  13   6     1321.59     1439.07     51.84 o
   1  13   6      362.38      298.02     77.09 o
   3  13   6     1372.15     1869.12    259.63 o
   5  13   6     1138.02     1262.22    217.81 o
   7  13   6      205.47      185.96     42.24 o
   9  13   6     1103.82     1042.70    187.99 o
  11  13   6       76.32       28.54     46.57 o
 -12  14   6      735.25      730.88    102.31 o
 -10  14   6      961.61     1131.22    193.45 o
  -8  14   6     5940.58     6110.70    193.66 o
  -6  14   6     1186.48      873.51    100.72 o
  -4  14   6       29.00      192.78     47.27 o
  -2  14   6      962.87     1048.72     73.09 o
   0  14   6      248.62      444.86    107.63 o
   2  14   6       11.17      106.44     36.36 o
   4  14   6     2211.72     2109.89     74.43 o
   6  14   6       55.31       -5.29     47.27 o
   8  14   6       64.19      149.03    124.00 o
  10  14   6      585.51      437.71    105.45 o
 -11  15   6      208.52      129.92     80.00 o
  -9  15   6       33.71      106.42     39.66 o
  -7  15   6     1373.39     1535.93    183.99 o
  -5  15   6       44.69      143.79    163.99 o
  -3  15   6      101.15       40.27    102.18 o
  -1  15   6       48.69       49.69     40.00 o
   1  15   6        5.05      -28.43     29.09 o
   3  15   6      663.72      711.94     82.54 o
   5  15   6       34.23       80.86     38.62 o
   7  15   6      171.43       36.36     30.85 o
   9  15   6      483.97      400.10     94.18 o
 -10  16   6       89.55        7.27     73.45 o
  -8  16   6      349.29      342.53     72.72 o
  -6  16   6      169.68      258.32     91.63 o
  -4  16   6      551.10      639.66     94.18 o
  -2  16   6       59.61      124.59     36.43 o
   0  16   6      195.56      144.72     50.91 o
   2  16   6       62.99      -43.84     50.54 o
   4  16   6      275.99      209.24     40.00 o
   6  16   6       38.46      133.78     94.18 o
   8  16   6        3.17       69.72     59.42 o
  -9  17   6       14.78      326.12    369.81 o
  -7  17   6      298.87      526.16     90.18 o
  -5  17   6     1335.40     1410.27    350.90 o
  -3  17   6        1.91      -23.15     90.18 o
  -1  17   6      376.65      740.71    381.44 o
   1  17   6      480.62      898.81     99.11 o
   3  17   6       43.42      210.18     64.00 o
   5  17   6     1514.13     1518.50     99.63 o
   7  17   6       15.96       96.03     76.36 o
  -8  18   6       91.71      -10.08     61.45 o
  -6  18   6      373.65      597.87     95.27 o
  -4  18   6      220.78      304.22     88.37 o
  -2  18   6       43.38      184.76    265.45 o
   0  18   6        7.90       92.45     94.18 o
   2  18   6      618.52      546.99    161.09 o
   4  18   6      179.64      357.37    128.00 o
   6  18   6       46.23      169.93     40.77 o
  -7  19   6      295.59       -7.27     66.18 o
  -5  19   6      310.43      555.84     73.86 o
  -3  19   6       44.41       62.30    162.90 o
  -1  19   6       42.78      -21.82     65.45 o
   1  19   6      467.67      398.45     74.34 o
   3  19   6       28.19        7.27     37.09 o
  -2  20   6        2.31      -29.13     39.09 o
   0  20   6       18.12      -57.45     58.18 o
 -17   1   7        9.57       94.23     66.59 o
 -15   1   7      232.92      205.49     94.91 o
 -13   1   7     1282.66     1428.85    105.09 o
 -11   1   7     8223.43     8953.02    159.67 o
  -9   1   7     8944.18     8880.19    159.15 o
  -7   1   7      393.58      401.18     25.45 o
  -5   1   7    15533.32    15552.63    223.27 o
  -3   1   7    54614.17    57506.13    694.23 o
  -1   1   7     1334.76     1846.58     52.73 o
   1   1   7     5666.70     4544.59     81.25 o
   3   1   7     9228.10     8168.59    406.90 o
   5   1   7        5.46        0.00     36.36 o
   7   1   7     4239.89     4413.49    136.25 o
   9   1   7       36.11       35.94     30.59 o
  11   1   7       10.76      -28.32     76.00 o
  13   1   7      582.06      715.48     83.42 o
 -18   2   7      236.71      417.79    192.72 o
 -16   2   7      458.09      352.14     94.54 o
 -14   2   7     2880.85     3251.12    373.81 o
 -12   2   7     1584.58     1603.10     94.91 o
 -10   2   7     3180.00     3068.50     88.77 o
  -8   2   7    15529.27    14999.12    458.53 o
  -6   2   7      482.02      363.82     59.27 o
  -4   2   7      599.50      351.09     32.36 o
  -2   2   7     8340.65     7527.63    281.45 o
   0   2   7      647.23      811.88     98.54 o
   2   2   7     3564.95     3636.11     76.15 o
   4   2   7     2027.07     2075.24    113.09 o
   6   2   7     4768.13     4707.49    203.63 o
   8   2   7      360.52      424.58     94.91 o
  10   2   7     4811.12     4636.35    255.26 o
  12   2   7     2628.42     2757.63    276.35 o
  14   2   7       22.65      -37.96     36.00 o
 -17   3   7       74.04      140.14     75.63 o
 -15   3   7      104.48       15.00    126.90 o
 -13   3   7        3.84       39.93     50.91 o
 -11   3   7     2556.39     2678.63     76.35 o
  -9   3   7     2599.13     2623.96    118.54 o
  -7   3   7     4151.91     4037.42     72.46 o
  -5   3   7     2081.81     2158.12    122.54 o
  -3   3   7      817.49      801.12    103.27 o
  -1   3   7    17236.35    16854.32    248.92 o
   1   3   7      221.86      280.81     36.36 o
   3   3   7        2.01      -25.09     32.36 o
   5   3   7    22216.49    21981.78    327.70 o
   7   3   7      592.50      887.42    143.63 o
   9   3   7        0.09       67.23    171.27 o
  11   3   7     2366.75     2167.37    126.11 o
  13   3   7       57.48       55.50     54.18 o
  15   3   7      128.17       23.89    188.72 o
 -16   4   7       46.90       21.97     57.82 o
 -14   4   7     3204.33     3341.69    114.77 o
 -12   4   7      496.78      712.70     48.04 o
 -10   4   7     1992.09     1749.00    242.17 o
  -8   4   7     6842.98     6488.59    259.63 o
  -6   4   7     1319.28     1448.20     35.64 o
  -4   4   7     7219.67     7102.84    377.81 o
  -2   4   7     1439.29     1776.58    210.54 o
   0   4   7     2407.23     2219.19    160.72 o
   2   4   7    10174.22    10507.30    171.99 o
   4   4   7     3416.47     3522.42    209.81 o
   6   4   7    13359.98    12262.23    730.52 o
   8   4   7      548.78      780.07    111.27 o
  10   4   7     2610.61     2896.92    196.36 o
  12   4   7     1015.97     1471.42    105.98 o
  14   4   7      432.31      388.65    131.27 o
 -17   5   7      935.73      690.16    130.18 o
 -15   5   7       67.57      155.17    105.45 o
 -13   5   7      228.68      204.39     46.91 o
 -11   5   7     2512.69     2334.32     78.91 o
  -9   5   7       45.00       79.23     39.64 o
  -7   5   7    15182.63    14733.06    238.54 o
  -5   5   7      892.62      972.46     28.06 o
  -3   5   7     6252.29     6173.52     96.53 o
  -1   5   7    48624.02    48574.67    790.16 o
   1   5   7     5701.61     5447.97    164.36 o
   3   5   7    16826.46    15880.52    241.84 o
   5   5   7    21119.01    20886.74    802.88 o
   7   5   7     1582.91     1464.67    133.09 o
   9   5   7      675.25      451.90     56.91 o
  11   5   7     2387.50     2349.19    433.44 o
  13   5   7       81.66      100.32     50.91 o
 -16   6   7       35.73       19.13     40.36 o
 -14   6   7        2.28       94.75     64.13 o
 -12   6   7     3988.87     3849.37     89.74 o
 -10   6   7     1860.80     1974.57     50.63 o
  -8   6   7      108.49      103.48     25.09 o
  -6   6   7    15712.86    15807.48    262.53 o
  -4   6   7       33.96       43.51     12.10 o
  -2   6   7     6210.38     6023.01    258.54 o
   0   6   7     5283.96     4720.60    378.90 o
   2   6   7      113.73      158.32     17.07 o
   4   6   7      914.58      757.18    189.08 o
   6   6   7     1101.78      816.84    157.09 o
   8   6   7     4841.34     4956.27    170.35 o
  10   6   7       87.47      -42.91     58.18 o
  12   6   7      506.61      604.10    213.45 o
  14   6   7       48.31       56.41    105.45 o
 -17   7   7     1044.74     1361.74    139.64 o
 -15   7   7      216.73      146.82    109.45 o
 -13   7   7       11.06      -48.68     90.54 o
 -11   7   7     1188.59     1249.33     50.91 o
  -9   7   7        0.16       30.30     18.18 o
  -7   7   7     1251.35     1086.31    116.36 o
  -5   7   7      336.54      339.08     17.29 o
  -3   7   7     5599.96     5337.40    244.72 o
  -1   7   7    15435.54    15257.35    369.08 o
   1   7   7     2424.34     2528.15     90.18 o
   3   7   7     7094.99     7255.05    362.53 o
   5   7   7     8489.67     7947.54    425.44 o
   7   7   7     2709.00     2344.43    107.73 o
   9   7   7      126.67       92.47     33.13 o
  11   7   7      592.58      594.89     96.00 o
  13   7   7      121.66      408.72     84.91 o
 -16   8   7      904.34     1251.23    570.89 o
 -14   8   7      260.10      290.37    146.54 o
 -12   8   7     4716.86     4641.89    166.54 o
 -10   8   7     2576.48     2706.21     62.74 o
  -8   8   7      486.39      491.36     29.82 o
  -6   8   7    13902.33    14121.77    525.80 o
  -4   8   7     1132.61     1168.92     33.18 o
  -2   8   7       13.51       25.45     10.91 o
   0   8   7     6751.77     6588.68    129.82 o
   2   8   7     3245.42     3634.18    131.00 o
   4   8   7     3262.16     3126.75    138.18 o
   6   8   7      132.00      143.80     86.91 o
   8   8   7     7280.95     6697.17    622.16 o
  10   8   7     1330.85     1554.45    109.52 o
  12   8   7     1446.90     1649.18    355.99 o
  14   8   7      595.55      773.07    118.54 o
 -15   9   7       52.03      223.66    159.27 o
 -13   9   7       31.42      143.41     55.27 o
 -11   9   7     1019.66      800.36    103.63 o
  -9   9   7       15.93       32.57     29.44 o
  -7   9   7      757.80     1078.84     84.85 o
  -5   9   7      148.94       78.96     29.44 o
  -3   9   7        1.32       42.32     50.91 o
  -1   9   7      454.63      395.54     25.18 o
   1   9   7        8.78       24.07     17.82 o
   3   9   7      552.74      865.19    138.18 o
   5   9   7        0.55      -46.26     30.84 o
   7   9   7        0.90      -44.60     29.73 o
   9   9   7      157.64      132.03    123.27 o
  11   9   7      427.65       14.54     50.91 o
  13   9   7       28.47       25.51    163.27 o
 -16  10   7      227.23      569.27    450.89 o
 -14  10   7      154.52      265.11    146.18 o
 -12  10   7     1988.92     2145.99    257.08 o
 -10  10   7     2301.01     2368.66    185.81 o
  -8  10   7      684.68      547.62    116.72 o
  -6  10   7    11077.12    11147.76    272.72 o
  -4  10   7     1102.89     1258.92    258.54 o
  -2  10   7      406.24      301.85    101.81 o
   0  10   7     2717.78     2641.23     71.21 o
   2  10   7     3307.26     3211.83    101.45 o
   4  10   7       11.38       -4.82     33.04 o
   6  10   7       57.33       23.98     35.06 o
   8  10   7     5755.10     6568.64    305.44 o
  10  10   7      852.06      735.97     88.65 o
  12  10   7      211.98      386.31     77.12 o
 -15  11   7      253.39       94.27     60.74 o
 -13  11   7      130.55      303.56    178.54 o
 -11  11   7      601.99      870.52     85.82 o
  -9  11   7      653.60      508.84    134.54 o
  -7  11   7       59.87        3.71     36.25 o
  -5  11   7     3190.96     2682.24    121.61 o
  -3  11   7     3705.72     3880.14     80.00 o
  -1  11   7      100.17       79.81     29.09 o
   1  11   7     1010.09     1204.92     60.01 o
   3  11   7     6182.84     6427.29    159.34 o
   5  11   7      165.28      177.18     33.65 o
   7  11   7      963.29      976.24     86.18 o
   9  11   7     2011.56     2042.95    108.96 o
  11  11   7        3.32       21.82     47.05 o
 -14  12   7       35.33       65.45     80.00 o
 -12  12   7      615.80      536.00    141.81 o
 -10  12   7        2.90       27.70     31.87 o
  -8  12   7     1979.72     2198.14    107.69 o
  -6  12   7     1309.74     1486.29     78.48 o
  -4  12   7      238.52      231.91     38.20 o
  -2  12   7     2279.11     2237.44     66.79 o
   0  12   7       14.28       32.10     46.91 o
   2  12   7      240.01      268.35     44.36 o
   4  12   7      464.50      539.98     75.27 o
   6  12   7      560.57      482.57     61.71 o
   8  12   7      293.43      296.64    171.27 o
  10  12   7       76.38       21.82     50.91 o
  12  12   7      343.01      340.54    102.54 o
 -13  13   7      420.96      801.83    499.62 o
 -11  13   7       68.25       67.57     72.72 o
  -9  13   7      877.26      760.72     69.26 o
  -7  13   7     1804.83     1649.33    286.54 o
  -5  13   7     1110.79     1142.04    149.81 o
  -3  13   7      796.68      828.46    217.45 o
  -1  13   7     1023.24      992.87    158.54 o
   1  13   7       95.34       54.01    101.81 o
   3  13   7      347.64      539.73     76.36 o
   5  13   7       12.83      258.18    171.27 o
   7  13   7      285.47      262.43     56.31 o
   9  13   7      850.92      673.35     79.76 o
 -12  14   7      186.19      179.97     58.54 o
 -10  14   7      700.71      972.13     71.03 o
  -8  14   7       10.12      110.12     94.54 o
  -6  14   7       83.00      240.30    145.09 o
  -4  14   7      817.13      733.01    235.27 o
  -2  14   7      548.34      692.58     53.82 o
   0  14   7      262.73      221.24     69.09 o
   2  14   7      448.37      320.45     73.09 o
   4  14   7       98.05      108.36     87.27 o
   6  14   7      105.78      188.36     65.45 o
   8  14   7       20.76       43.25     53.26 o
  10  14   7      109.53       41.31     87.27 o
 -11  15   7      351.52      246.73    116.72 o
  -9  15   7       14.44      -98.29     83.63 o
  -7  15   7      282.99      377.37     61.01 o
  -5  15   7      375.81      318.81    163.63 o
  -3  15   7       70.52       31.61     54.18 o
  -1  15   7        0.07      183.40     45.08 o
   1  15   7     1316.14     1466.38    192.36 o
   3  15   7       25.70      202.90     50.91 o
   5  15   7      631.94      734.68     77.91 o
   7  15   7     1090.19     1306.25    459.62 o
   9  15   7      451.62      115.63     66.18 o
 -10  16   7       33.20      199.54     71.65 o
  -8  16   7       36.88      108.36     51.63 o
  -6  16   7       28.02      152.39     97.82 o
  -4  16   7        7.16      -41.63     40.36 o
  -2  16   7       66.20      320.72     64.00 o
   0  16   7       30.16       17.67     43.57 o
   2  16   7        8.23      139.71    101.45 o
   4  16   7      227.52      337.69     58.72 o
   6  16   7        0.02       71.58     49.55 o
   8  16   7      187.02      487.98     86.54 o
  -9  17   7      179.56      377.14    120.36 o
  -7  17   7      423.74      557.80     80.72 o
  -5  17   7      128.93       48.01    109.09 o
  -3  17   7      286.23      602.89     96.00 o
  -1  17   7      145.98      -96.73     68.73 o
   1  17   7     1388.13     1301.05    202.90 o
   3  17   7        7.88        9.70     32.52 o
   5  17   7      313.20      268.35     64.00 o
   7  17   7     1077.07     1532.31    239.99 o
  -8  18   7      397.72      391.26     80.72 o
  -6  18   7        1.94      240.51    277.08 o
  -4  18   7       16.05      -70.36     46.91 o
  -2  18   7      239.13      557.99    182.54 o
   0  18   7        1.07       85.31     50.42 o
   2  18   7      146.07      368.15     89.31 o
   4  18   7      403.17      485.90     80.20 o
  -5  19   7       76.34      153.11    141.81 o
  -1  19   7       36.46       39.44    116.00 o
   1  19   7      415.07     1083.60    146.18 o
 -18   0   8      530.96      495.26    102.54 o
 -14   0   8      225.93      217.45     72.72 o
 -12   0   8      999.41     1077.78     72.72 o
 -10   0   8     8683.18     8783.72    223.99 o
  -8   0   8     2071.97     1884.30     51.63 o
  -6   0   8     9788.53    10350.21    173.81 o
  -4   0   8    10346.07    11236.00    216.72 o
  -2   0   8     1276.60     1572.31     61.09 o
   0   0   8     7203.67     7243.40    159.99 o
   2   0   8     8445.28     7941.56    182.54 o
   4   0   8     2676.70     2591.92     86.54 o
   6   0   8       35.90       72.72     43.63 o
   8   0   8    19653.50    20918.60    591.98 o
  10   0   8      355.71      320.72     64.00 o
  12   0   8     1063.43     1453.04    130.18 o
  14   0   8     3806.41     3875.51    244.36 o
 -17   1   8       50.12        6.84    112.72 o
 -15   1   8       28.01      -40.88     51.27 o
 -13   1   8       29.50        1.00     80.36 o
 -11   1   8      465.57      411.97    130.18 o
  -9   1   8        2.37       25.09     32.36 o
  -7   1   8     1074.28      916.65     25.45 o
  -5   1   8      585.14      460.19     50.91 o
  -3   1   8     1042.31     1097.83     36.73 o
  -1   1   8      784.71      763.40     65.45 o
   1   1   8     1066.02     1353.63     75.27 o
   3   1   8       75.36      177.64     28.73 o
   5   1   8       33.51       96.74     32.73 o
   7   1   8      471.64      488.26     49.08 o
   9   1   8        0.29       90.14     58.18 o
  11   1   8      363.65      499.50     67.63 o
  13   1   8      398.94      333.08    102.54 o
  15   1   8      413.76      167.08    115.63 o
 -16   2   8     1351.09     1428.56    246.90 o
 -14   2   8      421.30      422.53     51.94 o
 -12   2   8       11.79       81.01     32.81 o
 -10   2   8     6933.38     6571.26    127.01 o
  -8   2   8      171.44       68.77     32.73 o
  -6   2   8      908.24      879.66     50.91 o
  -4   2   8    24038.45    25283.21    693.07 o
  -2   2   8     1551.52     1505.59     42.16 o
   0   2   8    18014.75    18922.32    265.59 o
   2   2   8     2225.69     2221.94     70.99 o
   4   2   8     3267.83     3163.43     70.91 o
   6   2   8     3201.78     3535.79    132.00 o
   8   2   8     8637.40     8626.71    460.35 o
  10   2   8       12.92      -34.24     86.91 o
  12   2   8     1759.76     1675.65    115.63 o
  14   2   8     1073.96     1224.47    215.63 o
 -17   3   8      146.84      220.39     62.90 o
 -15   3   8      197.31      299.03     48.57 o
 -13   3   8      242.34      100.43    116.36 o
 -11   3   8     1303.80     1391.62     65.01 o
  -9   3   8     2287.11     2303.50     53.09 o
  -7   3   8     1627.30     1481.50     41.06 o
  -5   3   8     7806.50     7788.57    121.92 o
  -3   3   8    12140.82    12166.26    184.72 o
  -1   3   8     1730.19     1675.44    103.27 o
   1   3   8       41.42       33.25     17.45 o
   3   3   8      998.29     1292.08     45.25 o
   5   3   8      537.32      734.62    131.27 o
   7   3   8     6651.13     5987.06    178.18 o
   9   3   8     1249.55     1420.65    276.35 o
  11   3   8      133.27      190.40     72.72 o
  13   3   8     2249.34     2380.06    141.35 o
  15   3   8      172.66      108.36     72.72 o
 -16   4   8     1185.90     1233.86    161.09 o
 -14   4   8      402.01      207.85     46.80 o
 -12   4   8        2.06      -37.68     57.82 o
 -10   4   8     7053.34     6782.38    273.81 o
  -8   4   8      839.90      671.82     81.82 o
  -6   4   8       76.86      120.45     21.82 o
  -4   4   8     8976.76     8353.16    123.49 o
  -2   4   8      264.97      305.08     24.62 o
   0   4   8      329.80      331.56     26.21 o
   2   4   8     5997.58     6884.87    112.32 o
   4   4   8      105.05       24.86     65.45 o
   6   4   8      710.75      794.54     59.35 o
   8   4   8     4880.94     5303.30    442.53 o
  10   4   8      103.43      308.39     88.00 o
  12   4   8      861.04     1011.60    114.18 o
  14   4   8     2120.33     2039.69    363.62 o
 -17   5   8      522.89      500.16     75.79 o
 -15   5   8       56.43      144.72     65.45 o
 -13   5   8        1.34       26.70     43.63 o
 -11   5   8     1646.33     1720.06     57.57 o
  -9   5   8      315.87      264.11     31.08 o
  -7   5   8      882.34      718.78     27.34 o
  -5   5   8     9252.49     8570.22    165.81 o
  -3   5   8     1380.30     1169.90     38.99 o
  -1   5   8     3738.73     4207.18    105.09 o
   1   5   8     1065.69      661.03     31.11 o
   3   5   8      722.80      924.85    139.27 o
   5   5   8     7617.42     7217.05    337.81 o
   7   5   8     6317.56     6310.33    251.99 o
   9   5   8      886.65      892.03     85.09 o
  11   5   8      121.81       71.31     39.82 o
  13   5   8      724.30     1196.98    139.41 o
 -16   6   8      361.37      901.34    498.17 o
 -14   6   8       32.39      239.13     87.27 o
 -12   6   8       62.09      132.81     18.24 o
 -10   6   8     5938.64     6100.34    105.67 o
  -8   6   8       17.00       10.91     25.45 o
  -6   6   8       71.97       64.43     36.00 o
  -4   6   8    11387.87    10846.23    231.63 o
  -2   6   8     2344.21     2264.73     97.45 o
   0   6   8     1755.59     1802.32     50.91 o
   2   6   8      836.58      548.27    110.18 o
   4   6   8     1596.22     1540.56     72.34 o
   6   6   8     1436.97     1749.30    265.45 o
   8   6   8      727.95      871.31     74.96 o
  10   6   8      164.94       66.25    116.00 o
  12   6   8      610.72      690.79    105.81 o
  14   6   8      455.20      706.90    108.00 o
 -17   7   8      196.52      356.56     65.92 o
 -15   7   8      218.99      264.36     51.46 o
 -13   7   8       56.68      181.91     76.00 o
 -11   7   8     1097.20     1073.02    181.81 o
  -9   7   8     1774.01     1765.88    135.27 o
  -7   7   8      483.14      497.14     28.36 o
  -5   7   8     8340.36     8540.67    158.94 o
  -3   7   8     2309.12     2310.64    118.91 o
  -1   7   8     1262.80     1118.32     84.72 o
   1   7   8      646.21      770.56     49.90 o
   3   7   8       72.40       66.11     50.91 o
   5   7   8     4538.61     4724.82    227.63 o
   7   7   8     3508.90     4091.76    500.35 o
   9   7   8     1835.53     1810.25    107.84 o
  11   7   8       49.78      -42.61    126.90 o
  13   7   8      394.00      566.18    141.45 o
 -16   8   8       66.57       55.73     59.57 o
 -14   8   8      131.81      -10.43     47.27 o
 -12   8   8      248.14      156.01    138.18 o
 -10   8   8       93.79      130.61     20.55 o
  -8   8   8      199.04      201.90     80.36 o
  -6   8   8       44.89       82.18     25.09 o
  -4   8   8      390.48      411.74     25.09 o
  -2   8   8     1252.90     1113.26    247.26 o
   0   8   8      333.96      224.29     54.91 o
   2   8   8     2023.60     1812.23    116.36 o
   4   8   8      971.05      631.88     76.62 o
   6   8   8     1524.13     2041.07    103.62 o
   8   8   8      422.14      385.18     55.27 o
  10   8   8      157.91      109.03    133.81 o
  12   8   8      249.51      373.62    186.18 o
 -15   9   8      155.02      103.72    120.00 o
 -13   9   8      193.37      268.35     36.36 o
 -11   9   8      201.22      315.23    353.81 o
  -9   9   8     3677.18     3829.51    261.45 o
  -7   9   8      404.01      476.71     79.27 o
  -5   9   8       23.72       46.01      7.27 o
  -3   9   8     7795.95     7412.32    571.62 o
  -1   9   8     1754.42     1662.67     75.27 o
   1   9   8      491.59      634.55    104.00 o
   3   9   8      424.95      363.72     80.72 o
   5   9   8      768.30      770.04    239.26 o
   7   9   8     1043.85     1221.58    160.72 o
   9   9   8     1024.31     1720.11    122.23 o
  11   9   8        6.63       40.94     46.91 o
  13   9   8        2.79      -46.97     41.39 o
 -14  10   8      329.22      340.45    207.63 o
 -12  10   8       18.38       19.66     82.91 o
 -10  10   8      712.64      660.96     57.34 o
  -8  10   8       25.89       31.65    108.72 o
  -6  10   8      329.15      326.93    173.81 o
  -4  10   8       34.45        6.64     61.45 o
  -2  10   8     5563.31     5369.82    108.33 o
   0  10   8     3778.16     4324.34    134.54 o
   2  10   8      628.21      687.86    171.63 o
   4  10   8     3590.49     3039.06    136.00 o
   6  10   8     1725.12     1984.09    309.44 o
   8  10   8      507.07      495.56     72.27 o
  10  10   8       95.76      -98.18     65.45 o
  12  10   8        7.87       31.17     59.26 o
 -15  11   8       43.10      236.51    131.63 o
 -13  11   8      190.64      209.06    196.36 o
 -11  11   8       34.74      -32.97     41.39 o
  -9  11   8     4279.82     3748.01    199.99 o
  -7  11   8      716.72      610.79    183.27 o
  -5  11   8      104.73       45.45     37.42 o
  -3  11   8     5002.20     5260.41    103.94 o
  -1  11   8     2816.54     2852.25     95.27 o
   1  11   8     1703.06     1565.09    203.63 o
   3  11   8      560.29      642.92     57.82 o
   5  11   8     1496.20     1422.48    183.27 o
   7  11   8     1092.96     1270.56    118.91 o
   9  11   8      420.97      525.37    163.63 o
  11  11   8       36.47      280.81     78.64 o
 -14  12   8       36.60        7.27     66.18 o
 -12  12   8       21.69       20.73     50.66 o
 -10  12   8       56.74       51.79     79.27 o
  -8  12   8     2139.26     2537.09    120.93 o
  -6  12   8      839.94      778.65    169.09 o
  -4  12   8     2442.22     2001.58    177.45 o
  -2  12   8      113.46       87.90     86.54 o
   0  12   8      290.52      240.72     28.64 o
   2  12   8     1013.47      942.72     75.69 o
   4  12   8      268.36      283.43    138.18 o
   6  12   8     5859.15     5320.36    240.53 o
   8  12   8      432.78      293.92     56.81 o
  10  12   8      685.21      906.23    148.72 o
 -13  13   8      254.51      188.54    148.72 o
 -11  13   8      681.18      990.80    145.45 o
  -9  13   8      391.63       97.76     37.66 o
  -7  13   8     1995.94     1631.33    102.57 o
  -5  13   8       33.49      174.54     72.00 o
  -3  13   8       20.40        3.18     14.54 o
  -1  13   8     2541.07     2596.93    196.36 o
   1  13   8       33.89      -15.21    105.45 o
   3  13   8      118.84      243.20     38.20 o
   5  13   8      750.02      547.11    109.45 o
   7  13   8        0.95        7.27     61.45 o
   9  13   8        4.61       21.21    138.18 o
  11  13   8      110.89      252.97     57.12 o
 -12  14   8     1603.23     1658.38    151.59 o
 -10  14   8        9.97       -3.53     83.27 o
  -8  14   8      988.30      991.86     87.63 o
  -6  14   8      359.03      485.08     63.60 o
  -4  14   8        9.49       40.95     38.00 o
  -2  14   8      732.99      864.02    209.81 o
   0  14   8     1959.14     1746.54    104.36 o
   2  14   8       20.86        6.06     87.27 o
   4  14   8      142.47      175.09    105.81 o
   6  14   8     3685.36     3795.13    309.08 o
   8  14   8        6.12      253.50    174.90 o
  10  14   8      938.55      929.60     99.88 o
 -11  15   8        1.12       -4.66     54.18 o
  -9  15   8       17.09       12.64     46.24 o
  -7  15   8      252.88      123.09     54.62 o
  -5  15   8      281.49      423.22     86.54 o
  -1  15   8       48.07       87.88    163.63 o
   1  15   8      451.85      246.23     45.61 o
   3  15   8      268.80      431.55    251.63 o
   5  15   8      173.80      436.35    167.27 o
   7  15   8      217.79       72.72     87.27 o
   9  15   8       64.39       14.54     43.63 o
 -10  16   8       28.65       78.17     52.62 o
  -8  16   8     1286.78     1342.80    152.36 o
  -6  16   8       23.08      -87.27     58.18 o
  -4  16   8      124.94       94.24    159.99 o
  -2  16   8      226.70      165.48     43.27 o
   0  16   8      347.08      550.71     79.64 o
   2  16   8      297.22      233.18    124.72 o
   4  16   8       21.38       62.05    116.36 o
   6  16   8     1662.57     1923.60    136.55 o
   8  16   8       25.42      230.37    124.00 o
  -9  17   8      138.14      230.02    138.54 o
  -7  17   8       90.88      496.70     78.28 o
  -5  17   8      155.19      234.43     66.50 o
  -3  17   8      847.69      685.84     72.79 o
  -1  17   8       42.12      -75.29     83.27 o
   1  17   8     1733.80     2120.93    499.62 o
   3  17   8      356.97      296.55     71.89 o
   5  17   8     1074.36      960.53    103.28 o
  -8  18   8      153.45      382.85    185.08 o
  -6  18   8      126.49      -14.54     50.91 o
  -4  18   8      309.42      458.97    156.36 o
  -2  18   8      798.44      578.70     96.36 o
   0  18   8        5.09        1.32    101.45 o
   2  18   8       16.79      -56.72     37.81 o
   4  18   8       22.07      -36.36     58.91 o
  -5  19   8       25.90      -42.91     50.18 o
  -3  19   8      635.06      546.16    103.27 o
  -1  19   8      425.89      932.33    234.17 o
   1  19   8       73.15      438.67    472.35 o
 -17   1   9        1.86       -6.41     38.62 o
 -15   1   9     3841.33     3613.22    133.90 o
 -13   1   9     1244.57      984.63     58.29 o
 -11   1   9        5.41       -2.39     39.64 o
  -9   1   9      392.99      375.07     33.82 o
  -7   1   9     5783.66     6093.44     89.12 o
  -5   1   9      675.41      493.29     40.00 o
  -3   1   9     4382.86     3637.68    163.99 o
  -1   1   9     1687.47     1791.40     54.18 o
   1   1   9    24691.16    24742.54    341.46 o
   3   1   9    10398.77     9999.12    229.81 o
   5   1   9     5194.77     5051.08    141.19 o
   7   1   9    28221.86    27779.20    552.42 o
   9   1   9     2090.57     1844.14    172.72 o
  11   1   9     1681.51     1328.98    113.07 o
  13   1   9     2198.77     2602.31    332.72 o
 -16   2   9      884.40     1399.74    109.83 o
 -14   2   9      650.98      578.64    145.09 o
 -12   2   9     3162.07     3213.32    225.45 o
 -10   2   9     3380.86     3068.39    173.81 o
  -8   2   9      503.36      412.29     47.27 o
  -6   2   9    12088.63    12236.24    166.37 o
  -4   2   9     1472.56     1316.85     49.45 o
  -2   2   9      716.93      667.61     35.97 o
   0   2   9     1594.93     1625.77    120.36 o
   2   2   9      484.79      444.53     59.27 o
   4   2   9       70.91      135.78    116.00 o
   6   2   9     7640.23     7671.26    845.06 o
   8   2   9     1113.86      799.83     66.26 o
  10   2   9       54.42      -25.48     35.74 o
  12   2   9     2059.05     1723.76    128.72 o
  14   2   9      873.22      894.30    381.08 o
 -17   3   9      397.31      144.35     50.91 o
 -15   3   9     2308.18     2362.92    265.08 o
 -13   3   9      312.32      355.14    156.72 o
 -11   3   9     1332.83     1477.69    113.09 o
  -9   3   9     3303.81     3637.83     76.07 o
  -7   3   9      297.90      351.23     30.18 o
  -5   3   9      239.54      302.41     24.49 o
  -3   3   9       14.49       -8.73     25.45 o
  -1   3   9     4210.20     4130.41    137.09 o
   1   3   9      793.32      943.01     38.70 o
   3   3   9       16.55       58.18     36.00 o
   5   3   9     3537.28     3920.32    181.09 o
   7   3   9     2614.97     2551.85    106.55 o
   9   3   9      611.61      596.78    174.18 o
  11   3   9      369.62      697.79     80.01 o
  13   3   9      594.74      713.40    213.45 o
 -16   4   9     1519.39     1645.29    137.52 o
 -14   4   9      193.84      174.89    101.09 o
 -12   4   9     2825.11     3036.29    193.45 o
 -10   4   9     1453.35     1432.14     71.63 o
  -8   4   9     1715.42     1731.21     44.20 o
  -6   4   9     5014.90     4731.99    146.90 o
  -4   4   9     7348.89     7545.40    124.41 o
  -2   4   9    13590.54    13769.85    279.99 o
   0   4   9      396.33      333.08     26.23 o
   2   4   9     5192.73     4651.23    122.49 o
   4   4   9     2993.15     3085.37    109.81 o
   6   4   9    10770.51    11419.86    364.35 o
   8   4   9      155.58      148.18     68.73 o
  10   4   9       19.01      -19.99    119.63 o
  12   4   9     2214.60     2184.75    437.80 o
  14   4   9        5.86       15.56     50.80 o
 -17   5   9     1049.99     1236.66    231.27 o
 -15   5   9       62.12       22.23     68.73 o
 -13   5   9       54.08      -44.60     29.73 o
 -11   5   9        5.18       25.61     50.91 o
  -9   5   9      327.76      347.65     25.70 o
  -7   5   9     3647.74     3480.70     75.63 o
  -5   5   9     9698.35     9685.48    217.81 o
  -3   5   9     1705.31     1665.76     80.36 o
  -1   5   9    20476.41    19377.76    273.47 o
   1   5   9     5217.17     4725.21    120.50 o
   3   5   9     2317.72     1972.30    110.18 o
   5   5   9     5805.20     6247.45    190.99 o
   7   5   9       21.02       -6.27     33.45 o
   9   5   9        0.60      -88.00     58.91 o
  11   5   9      430.50      629.80    403.26 o
  13   5   9      920.15      986.29    461.08 o
 -16   6   9      107.54      124.49     61.45 o
 -14   6   9      818.70      989.70    178.90 o
 -12   6   9       29.78      -29.56     61.45 o
 -10   6   9     2926.04     2822.42    162.54 o
  -8   6   9      310.51      301.17     20.82 o
  -6   6   9      296.50      351.27     24.33 o
  -4   6   9    11277.40    11613.26    413.44 o
  -2   6   9      569.87      546.00     33.82 o
   0   6   9      785.45      734.00     37.37 o
   2   6   9     2888.06     2529.81    100.98 o
   4   6   9     8448.86     8374.98    249.81 o
   6   6   9     6050.77     5772.12    611.25 o
   8   6   9      716.76      757.69     74.41 o
  10   6   9     2192.89     1915.92    229.08 o
  12   6   9      828.48      758.02     98.54 o
  14   6   9      478.74      735.25    129.45 o
 -15   7   9      190.50       96.62    196.36 o
 -13   7   9        1.53       78.69    112.36 o
 -11   7   9       29.09       74.90     68.73 o
  -9   7   9     1093.43     1300.40     51.82 o
  -7   7   9     5029.18     4394.24     96.36 o
  -5   7   9      129.02       86.20     82.91 o
  -3   7   9     6570.30     7110.13    129.45 o
  -1   7   9     5564.93     5252.88    129.45 o
   1   7   9      103.73       71.45     87.27 o
   3   7   9     1154.28      949.38    106.54 o
   5   7   9     4119.69     3727.90    179.04 o
   7   7   9      311.42       85.19     42.72 o
   9   7   9     1670.37     1545.83    207.63 o
  11   7   9      309.29      240.72     79.27 o
  13   7   9      268.38      620.34    144.72 o
 -16   8   9        0.41      -21.82     72.72 o
 -14   8   9     3272.43     3120.50    119.53 o
 -12   8   9      767.11      763.03     59.32 o
 -10   8   9     4484.79     4592.19    145.09 o
  -8   8   9     1801.77     1985.74     48.33 o
  -6   8   9      151.46      338.11     68.73 o
  -4   8   9    17415.49    17384.83    440.35 o
  -2   8   9       61.20       22.54     17.82 o
   0   8   9      138.00      252.80     27.74 o
   2   8   9      303.69      371.76     90.91 o
   4   8   9     4273.89     4625.71    131.12 o
   6   8   9     1160.82     1138.11    113.45 o
   8   8   9     1949.71     2151.43    161.81 o
  10   8   9     4602.96     4735.85    269.81 o
  12   8   9        3.24       36.36     80.72 o
 -15   9   9      123.78      -24.01     56.68 o
 -13   9   9      182.64      233.14    102.91 o
 -11   9   9        8.29       41.79     43.27 o
  -9   9   9      879.88      935.58     24.96 o
  -7   9   9     1616.08     1862.82     81.09 o
  -5   9   9     6657.26     6758.25    121.25 o
  -3   9   9     2556.44     2379.51    124.00 o
  -1   9   9      106.63      121.39     22.36 o
   1   9   9     1636.95     1416.36    237.45 o
   3   9   9     1518.33     1639.49     77.54 o
   5   9   9      392.70      384.71     46.27 o
   7   9   9      343.30      364.72    149.81 o
   9   9   9     1761.58     1507.86    207.99 o
  11   9   9        5.31      -14.54     80.72 o
 -14  10   9     2396.99     2074.11    209.45 o
 -12  10   9       20.53       51.63     58.91 o
 -10  10   9       41.84       84.27     79.63 o
  -8  10   9     4035.49     4023.03    533.07 o
  -6  10   9      285.13      268.03     45.61 o
  -4  10   9       10.93       35.08     17.82 o
  -2  10   9      444.14      303.31    109.81 o
   0  10   9     4465.90     5101.92    176.36 o
   2  10   9     2159.40     1931.92    198.90 o
   4  10   9     4387.76     4340.87    135.20 o
   6  10   9     1080.66     1320.99    132.36 o
   8  10   9     1138.85     1427.60    219.99 o
  10  10   9     2676.71     2683.25    394.53 o
  12  10   9      175.53      192.31     76.36 o
 -15  11   9        0.10      195.89     76.64 o
 -13  11   9      846.82      871.31    316.35 o
 -11  11   9       80.43       20.30    116.00 o
  -9  11   9        0.65      -12.91     39.64 o
  -7  11   9      203.21      259.93     61.09 o
  -5  11   9     2222.88     1851.38    180.72 o
  -3  11   9       74.34       61.91     65.09 o
  -1  11   9     2239.27     2259.81    125.09 o
   1  11   9     4049.93     3849.87    114.28 o
   3  11   9      180.98       22.37    109.45 o
   5  11   9     4637.93     4994.94    653.80 o
   7  11   9      496.71      665.51     78.03 o
   9  11   9      576.51      571.01    327.63 o
  11  11   9      277.48      209.59     94.91 o
 -14  12   9       70.91       34.31     61.39 o
 -12  12   9      202.97      276.07    174.90 o
 -10  12   9        3.04      117.66    141.81 o
  -8  12   9       52.03      101.09     87.27 o
  -6  12   9     1238.07     1416.65    218.17 o
  -4  12   9       15.23       15.67     21.82 o
  -2  12   9        1.07       12.80     13.78 o
   0  12   9      957.21      737.81    169.45 o
   2  12   9      671.81      781.04     67.62 o
   4  12   9      155.78      299.20     94.91 o
   6  12   9      296.45      162.11     43.38 o
   8  12   9      145.02      219.61     65.60 o
  10  12   9      718.31      672.39     87.40 o
 -13  13   9      352.56      639.40    108.00 o
 -11  13   9      818.91      523.10     79.27 o
  -9  13   9      165.32      200.48     50.32 o
  -7  13   9      175.63      233.44     94.91 o
  -5  13   9     2986.00     3504.24    152.85 o
  -3  13   9      364.85      247.03    119.63 o
  -1  13   9        6.78      -32.18     21.45 o
   1  13   9      873.75      830.52     64.00 o
   3  13   9        6.83       47.83     36.72 o
   5  13   9      630.88      850.88     94.54 o
   7  13   9      290.37       89.06    185.81 o
   9  13   9      184.09      175.77     52.04 o
 -12  14   9       37.33       -3.65     69.09 o
 -10  14   9      811.80      822.25     69.40 o
  -8  14   9      604.73      386.00    116.36 o
  -6  14   9      266.78      178.25    177.81 o
  -4  14   9     1950.13     2109.93    121.62 o
  -2  14   9       23.70       15.38     39.64 o
   0  14   9       12.52      168.17     98.54 o
   2  14   9      538.23      515.92    105.45 o
   4  14   9       13.49      -26.82     58.18 o
   6  14   9      214.38      397.43     61.45 o
   8  14   9        0.59      -11.53     97.82 o
 -11  15   9      190.42      208.62    131.63 o
  -9  15   9       48.60       36.36     50.91 o
  -7  15   9       15.71      -65.45     50.91 o
  -5  15   9      681.89      596.78     64.90 o
  -3  15   9     1008.55     1599.95    129.45 o
  -1  15   9      177.05       29.43     47.27 o
   1  15   9      156.63      238.96     53.88 o
   3  15   9      548.42      583.84    221.08 o
   5  15   9       99.13       29.09     94.54 o
   7  15   9      750.32     1030.88    142.54 o
 -10  16   9       30.28      330.72    279.99 o
  -8  16   9        5.38      145.76     47.13 o
  -6  16   9      779.96      966.91    389.44 o
  -4  16   9      831.02     1238.36    100.72 o
  -2  16   9      374.38      294.65     53.52 o
   0  16   9      138.50      279.80    215.27 o
   2  16   9        5.85      -39.24    188.36 o
   4  16   9      144.12       36.36     43.63 o
   6  16   9      146.96      220.29     71.40 o
  -9  17   9        9.33      -43.03     94.18 o
  -7  17   9      150.30      477.58     67.11 o
  -5  17   9      214.11      438.91     71.30 o
  -3  17   9      886.85     1377.83    104.83 o
  -1  17   9      127.60      141.31    388.35 o
   1  17   9       77.47       61.26     79.63 o
   3  17   9      437.55      754.80    107.87 o
   5  17   9      108.76      210.18     64.00 o
  -6  18   9     1351.82     1494.96    142.70 o
  -4  18   9       80.22      333.08    152.72 o
  -2  18   9      700.86      149.64     90.91 o
   0  18   9      349.57      405.81     94.91 o
   2  18   9      149.84     -115.63    144.72 o
   4  18   9      768.77      996.67    418.17 o
  -3  19   9      248.43      115.63    115.63 o
  -1  19   9       31.46      220.18    156.72 o
 -16   0  10      675.96      703.25    158.54 o
 -14   0  10      523.93      458.17     72.72 o
 -12   0  10        3.29       72.72     29.09 o
 -10   0  10        6.23      -32.73     21.82 o
  -8   0  10     1954.19     2143.93     71.27 o
  -6   0  10     8823.62     8404.09    156.36 o
  -4   0  10     6513.29     5929.99    144.72 o
  -2   0  10    19072.02    17494.71    360.72 o
   0   0  10    12270.89    11990.16    261.81 o
   2   0  10      857.59     1055.97     66.18 o
   4   0  10     5755.47     5838.36    234.90 o
   8   0  10      250.15       94.54     58.18 o
  10   0  10     2480.96     2066.11    139.63 o
  12   0  10       93.85      -21.82     58.18 o
  14   0  10      118.36      210.18    116.36 o
 -15   1  10     1089.59     1028.14     77.48 o
 -13   1  10       87.83       57.88     29.59 o
 -11   1  10      122.26       88.45     72.72 o
  -9   1  10     1195.90     1087.33     98.54 o
  -7   1  10      998.72      945.64     57.82 o
  -5   1  10      285.65      219.10     43.27 o
  -3   1  10       52.52      102.26     20.55 o
  -1   1  10      486.89      447.12    108.36 o
   1   1  10       82.91      178.18     25.97 o
   3   1  10      287.18      416.73     49.01 o
   5   1  10      191.34      324.39    106.54 o
   7   1  10     2803.46     2514.33    204.36 o
   9   1  10     1477.52     1458.35     94.47 o
  11   1  10      369.83      277.17    275.99 o
  13   1  10       22.30      -25.83    101.81 o
 -16   2  10        2.50      -42.27     48.95 o
 -14   2  10       57.85      -28.80     32.00 o
 -12   2  10      378.15      416.41    167.99 o
 -10   2  10     4041.45     3398.61     95.85 o
  -8   2  10       30.67       10.91     10.28 o
  -6   2  10    13493.24    13794.09    381.44 o
  -4   2  10     4361.48     4115.36    130.90 o
  -2   2  10      269.67      243.57     20.55 o
   0   2  10    10348.76     9722.61    160.32 o
   2   2  10      759.55      501.34     43.03 o
   4   2  10     5226.99     5741.29    159.73 o
   6   2  10     1791.28     1914.82     95.07 o
   8   2  10      325.16      458.17     61.26 o
  10   2  10       55.05      221.60     67.47 o
  12   2  10      860.39      841.56    334.17 o
 -17   3  10        0.45      295.56     87.27 o
 -15   3  10     1382.75     1161.00    108.31 o
 -13   3  10      133.23      229.78     40.01 o
 -11   3  10     1774.22     1668.67    144.72 o
  -9   3  10     4720.63     4393.77    106.91 o
  -7   3  10     1480.38     1362.94     79.27 o
  -5   3  10    14534.54    13852.83    468.71 o
  -3   3  10       22.87       29.09     15.43 o
  -1   3  10      114.57       65.00     25.82 o
   1   3  10      365.10      385.57     36.00 o
   3   3  10     5362.32     5388.39    144.00 o
   5   3  10      456.87      283.17     44.00 o
   7   3  10        7.87      176.81    177.45 o
   9   3  10     4025.07     4368.44    417.80 o
  11   3  10     2095.82     1621.40    112.17 o
  13   3  10       43.57      282.17    117.81 o
 -16   4  10       51.89      458.17    131.63 o
 -14   4  10       26.15       52.23     94.91 o
 -12   4  10      310.91      352.17     62.91 o
 -10   4  10      592.02      522.16     44.36 o
  -8   4  10      626.56      595.38     54.18 o
  -6   4  10     1945.84     1891.66     81.82 o
  -4   4  10    16592.22    16249.84    303.99 o
  -2   4  10      182.81       36.35     21.45 o
   0   4  10     1251.65     1336.72     61.19 o
   2   4  10     5089.09     4610.19    670.89 o
   4   4  10      342.78      233.10     46.91 o
   6   4  10      463.23      539.13     55.87 o
   8   4  10      991.14     1036.58    148.72 o
  10   4  10       23.00      -40.00     41.14 o
  12   4  10      393.44      389.49    346.53 o
 -17   5  10      297.62      345.54    203.99 o
 -15   5  10     1436.55     1464.82    439.99 o
 -13   5  10        1.50        9.55    166.90 o
 -11   5  10     1904.20     1759.49    148.36 o
  -9   5  10      201.43      161.80     23.46 o
  -7   5  10       41.82       35.65     22.18 o
  -5   5  10    14001.83    14232.86    214.44 o
  -3   5  10      788.27      763.31     36.77 o
  -1   5  10       13.80       52.54     32.36 o
   1   5  10     4730.79     4287.99    499.26 o
   3   5  10     4237.23     4070.18    292.72 o
   5   5  10     1408.03     1138.51    109.81 o
   7   5  10      196.04      199.90     45.07 o
   9   5  10     3104.92     2688.03    127.12 o
  11   5  10       42.06       29.09     54.91 o
  13   5  10       65.89       86.76    124.00 o
 -16   6  10       21.92      -22.81     50.91 o
 -14   6  10      161.77      160.36    109.45 o
 -12   6  10      429.83      906.91    134.18 o
 -10   6  10     1353.60     1320.13     43.70 o
  -8   6  10      146.10      139.18     26.18 o
  -6   6  10       40.76       90.92     68.73 o
  -4   6  10     4947.32     5217.55     99.80 o
  -2   6  10     2722.24     2564.31    493.44 o
   0   6  10      156.47      144.72     32.97 o
   2   6  10     9826.21     9728.08    243.63 o
   4   6  10      249.73      385.66     50.99 o
   6   6  10      413.63      509.67     67.63 o
   8   6  10     1576.89     1691.48    351.62 o
  10   6  10      229.78      235.44     58.90 o
  12   6  10       26.75      -22.08     62.18 o
 -15   7  10      354.56      233.85    149.09 o
 -13   7  10      840.25      611.62     67.63 o
 -11   7  10      361.82      374.89     43.03 o
  -9   7  10      115.86      123.10     18.54 o
  -7   7  10     3586.96     3383.64    128.72 o
  -5   7  10     6518.08     6285.74    528.71 o
  -3   7  10      483.47      721.07    216.72 o
  -1   7  10      907.81      841.33     86.18 o
   1   7  10     3267.22     3137.50     97.84 o
   3   7  10       63.43       90.21     69.45 o
   5   7  10        1.72      -19.26     28.12 o
   7   7  10     1494.24     1811.99    107.99 o
   9   7  10      617.29      552.57    221.81 o
  11   7  10      266.54      467.31     77.03 o
  13   7  10       57.19      326.53     95.27 o
 -16   8  10        0.28      111.78     58.90 o
 -14   8  10     2083.78     2034.46    529.07 o
 -12   8  10        2.16       -2.42     26.02 o
 -10   8  10      902.65      839.37    265.45 o
  -8   8  10     2522.14     2446.92     62.56 o
  -6   8  10       27.90       14.18     43.27 o
  -4   8  10     1039.15     1044.04     48.54 o
  -2   8  10      925.12      862.86     46.02 o
   0   8  10        7.16        7.27     21.82 o
   2   8  10      855.91      751.96     57.85 o
   4   8  10     3515.46     3683.41    144.09 o
   6   8  10      355.10      289.48     51.42 o
   8   8  10     1394.92      971.41     82.24 o
  10   8  10      317.57      225.45     50.91 o
  12   8  10        3.89        7.27     80.72 o
 -13   9  10        4.17      156.16     61.68 o
 -11   9  10        0.69       -2.28     26.08 o
  -9   9  10     2997.49     2813.26     73.54 o
  -7   9  10     3942.65     4070.74     86.32 o
  -5   9  10     5889.71     5875.10    363.26 o
  -3   9  10     5311.39     4814.63    107.79 o
  -1   9  10     7125.43     7092.77    172.75 o
   1   9  10     6050.29     5733.32    251.26 o
   3   9  10     2532.29     2515.23     99.73 o
   5   9  10       18.55      -28.86     86.91 o
   7   9  10      909.51     1165.13    157.81 o
   9   9  10       74.54      214.04     61.96 o
  11   9  10      171.08      -72.49    174.54 o
 -12  10  10      265.88      283.30     71.01 o
 -10  10  10       79.28       49.25     55.87 o
  -8  10  10      160.32      294.09     98.91 o
  -6  10  10     1058.03      946.34     33.82 o
  -4  10  10     3495.88     3484.70    182.90 o
  -2  10  10      200.39      172.05     28.37 o
   0  10  10        7.95       25.45     20.57 o
   2  10  10        1.42       15.21     36.73 o
   4  10  10      458.65      544.56     94.54 o
   6  10  10      724.68      778.85     76.64 o
   8  10  10      596.78      724.70    200.72 o
  10  10  10        0.26        2.47     57.45 o
 -13  11  10      129.98      195.34     65.22 o
 -11  11  10       11.46       63.54     36.36 o
  -9  11  10       13.09       31.69    101.09 o
  -7  11  10     3193.91     2398.68    116.08 o
  -5  11  10        7.35       29.65     14.54 o
  -3  11  10     1243.47     1267.12     60.28 o
  -1  11  10     1181.25     1252.13     53.21 o
   1  11  10      340.08      271.86     44.00 o
   3  11  10     1615.15     1616.86     89.46 o
   5  11  10       54.65      -31.20     82.91 o
   7  11  10        0.12      -96.18     97.82 o
   9  11  10     1255.96     1121.04    102.54 o
  11  11  10       83.19      217.45     88.00 o
 -14  12  10      201.66      173.87     71.22 o
 -12  12  10      415.74      823.19    103.51 o
 -10  12  10      421.36      607.80    305.08 o
  -8  12  10      307.18      497.58     64.58 o
  -6  12  10       25.97       87.69     40.01 o
  -4  12  10       13.07        4.52     37.87 o
  -2  12  10      360.22      253.31    153.45 o
   0  12  10     1972.91     1797.31    128.16 o
   2  12  10     1057.13      795.45     64.42 o
   4  12  10      142.52       43.09     76.36 o
   6  12  10     3323.53     3966.68    223.99 o
   8  12  10      778.75     1033.42    148.36 o
  10  12  10      236.85      386.19     93.28 o
 -13  13  10      360.57      495.26    133.09 o
 -11  13  10        4.48       86.98    116.36 o
  -9  13  10      395.32      520.15     72.72 o
  -7  13  10      967.54      952.82    258.54 o
  -5  13  10        3.67       95.38    169.81 o
  -3  13  10       59.82      225.96     58.97 o
  -1  13  10      276.86      252.56     51.18 o
   1  13  10      134.25      243.19    105.45 o
   3  13  10      641.26      617.27    116.72 o
   5  13  10      424.30      518.82    156.36 o
   7  13  10        0.05      101.62    116.36 o
   9  13  10      286.44      203.53     79.06 o
 -12  14  10      123.69       42.91     72.72 o
 -10  14  10      711.55      770.26     74.22 o
  -8  14  10      190.99      -15.90    185.08 o
  -6  14  10     1090.77     1111.88     92.65 o
  -4  14  10      227.66      606.48    170.54 o
  -2  14  10       97.08      -29.65     33.13 o
   0  14  10      187.75       86.93     36.85 o
   2  14  10      437.87      388.79    149.09 o
   4  14  10       62.29      346.07     80.72 o
   6  14  10     1625.74     1402.78    142.54 o
   8  14  10      753.65     1229.06    135.65 o
 -11  15  10      424.99      322.79     66.46 o
  -9  15  10        0.21      141.38    163.27 o
  -7  15  10     1207.92     1381.38    277.45 o
  -5  15  10      420.68      442.44     62.73 o
  -3  15  10      129.49       80.82     80.00 o
  -1  15  10      193.72      337.94     58.53 o
   1  15  10      244.07      336.05    127.63 o
   3  15  10       74.40      246.54     80.00 o
   5  15  10      384.66      271.32    145.81 o
   7  15  10        1.35      -78.54     52.36 o
 -10  16  10      127.37      361.83     81.73 o
  -8  16  10       12.17       -8.00    133.81 o
  -6  16  10       88.91      125.63     87.27 o
  -4  16  10      152.42      409.22     80.72 o
  -2  16  10       37.55       51.44    152.72 o
   0  16  10      392.52      754.16    196.36 o
   2  16  10      800.19      790.90     99.95 o
   4  16  10      243.35      438.85    173.45 o
   6  16  10        0.01       94.54     64.73 o
  -7  17  10      479.54      535.59     95.27 o
  -5  17  10       79.41      249.73     66.05 o
  -3  17  10     1084.49      901.78    117.45 o
  -1  17  10        7.31      130.49     87.27 o
   1  17  10        1.52       21.92     45.07 o
   3  17  10      525.52      918.58    327.26 o
  -6  18  10      508.70      557.80    125.09 o
  -4  18  10       87.43      152.72    101.09 o
  -2  18  10      293.68      244.21     83.63 o
   0  18  10      164.24      135.03     58.54 o
   2  18  10      157.16      322.05    145.45 o
 -17   1  11      425.83      398.71    182.54 o
 -15   1  11     2567.45     3087.12    422.17 o
 -13   1  11      172.73      362.03     48.95 o
 -11   1  11     1337.98     1228.33    204.72 o
  -9   1  11     1181.05     1255.54     88.00 o
  -7   1  11     3753.66     3217.23     87.27 o
  -5   1  11     1852.28     2006.99     51.01 o
  -3   1  11      536.23      538.79     29.82 o
  -1   1  11     2246.96     2160.23     58.60 o
   1   1  11     7016.18     6763.00    502.17 o
   3   1  11     1587.78     1593.29    246.54 o
   5   1  11      590.11      734.40     73.38 o
   7   1  11       20.40      -22.73     37.42 o
   9   1  11     2902.15     3227.99    133.46 o
  11   1  11       86.16       44.10     48.35 o
  13   1  11        0.93      -51.63     66.18 o
 -16   2  11     1230.76     1223.95     88.51 o
 -14   2  11       64.56      104.11     33.00 o
 -12   2  11      835.97      792.69     52.45 o
 -10   2  11     3665.57     3737.89    125.81 o
  -8   2  11      445.68      476.71     26.21 o
  -6   2  11     2009.04     2076.89    205.45 o
  -4   2  11      826.89      832.39     36.73 o
  -2   2  11       29.03      104.94     20.31 o
   0   2  11      450.92      335.56     62.54 o
   2   2  11     1380.76     1352.17    267.63 o
   4   2  11       26.22        7.27     39.64 o
   6   2  11       39.92       99.16     50.00 o
   8   2  11     2332.18     2452.48    198.54 o
  10   2  11      580.65     1022.04    141.45 o
  12   2  11       30.32       -1.92     83.63 o
 -17   3  11      438.31      384.71     93.82 o
 -15   3  11      346.18      313.95     55.17 o
 -13   3  11      460.03      412.36     43.79 o
 -11   3  11       59.81        7.09     20.82 o
  -9   3  11     1048.30     1191.66     52.05 o
  -7   3  11     4214.95     4134.41     73.49 o
  -5   3  11      344.95      362.40     37.82 o
  -3   3  11     5244.02     5022.24    211.99 o
  -1   3  11     3111.51     3276.37     99.90 o
   1   3  11      276.48      300.78    101.81 o
   3   3  11     3475.60     3771.59    228.36 o
   5   3  11      405.27      413.91    158.54 o
   7   3  11     1304.17     1295.12     82.01 o
   9   3  11       47.37      -32.79     68.73 o
  11   3  11     1405.08     1592.68    149.81 o
  13   3  11      218.72       69.66     90.91 o
 -16   4  11     1778.91     1794.02    564.35 o
 -14   4  11        0.46       13.01     43.63 o
 -12   4  11      636.42      642.86     51.90 o
 -10   4  11     2337.67     2316.56     60.96 o
  -8   4  11     1150.16     1061.72     38.91 o
  -6   4  11     3873.12     3972.43     87.20 o
  -4   4  11      431.34      498.75     51.27 o
  -2   4  11     2942.42     2753.41    237.45 o
   0   4  11       99.58       82.84     65.45 o
   2   4  11       82.50       95.82     27.78 o
   4   4  11     1451.83     1879.54    233.81 o
   6   4  11      452.81      727.88     66.18 o
   8   4  11     1440.19     1383.33    393.81 o
  10   4  11        2.11      184.23    130.54 o
  12   4  11       80.03      429.08    130.90 o
 -15   5  11      129.40      166.50    166.90 o
 -13   5  11     1057.55      974.76    368.35 o
 -11   5  11       45.79       46.34     57.82 o
  -9   5  11     3483.76     3427.57     84.58 o
  -7   5  11      999.04      961.58     39.14 o
  -5   5  11      460.17      560.27     64.36 o
  -3   5  11    13240.91    12882.43    225.69 o
  -1   5  11      147.42      200.10     58.54 o
   1   5  11       68.75       84.35     28.45 o
   3   5  11     1385.04      695.01     56.00 o
   5   5  11     5345.59     5004.38    334.53 o
   7   5  11       69.17      -66.66     44.44 o
   9   5  11      160.35      320.72     60.74 o
  11   5  11      443.46      371.51     76.36 o
 -16   6  11      732.89      633.71     71.14 o
 -14   6  11      869.16     1178.24    450.17 o
 -12   6  11       60.23      255.83     47.63 o
 -10   6  11       11.50       92.46     54.18 o
  -8   6  11     7050.37     6118.76    320.35 o
  -6   6  11      753.02      881.15    131.27 o
  -4   6  11       83.84       19.74     17.45 o
  -2   6  11    15263.64    15143.58    311.60 o
   0   6  11      141.21      151.52     43.63 o
   2   6  11     1170.09     1012.51     84.36 o
   4   6  11     3781.38     4151.07    170.98 o
   6   6  11      102.16      196.25    193.08 o
   8   6  11      918.98      649.38     81.51 o
  10   6  11      543.93      998.81     91.50 o
  12   6  11      166.51      212.12    157.09 o
 -15   7  11      117.92       74.24     56.20 o
 -13   7  11      170.45      450.20     77.45 o
 -11   7  11        1.60      -29.54     47.63 o
  -9   7  11     2656.19     2616.36     85.86 o
  -7   7  11        8.63       27.86     57.82 o
  -5   7  11      182.46      170.47     32.36 o
  -3   7  11     4882.03     4778.73    289.81 o
  -1   7  11        0.31       53.53     57.82 o
   1   7  11        6.20       59.43    199.63 o
   3   7  11     2577.84     2632.63    338.90 o
   5   7  11      557.58      492.81    137.45 o
   7   7  11      703.42      473.97     66.33 o
   9   7  11      191.88      431.81    138.90 o
  11   7  11        1.18     -128.72     85.82 o
 -12   8  11      118.73      195.01    258.54 o
 -10   8  11       62.53       -7.72     28.73 o
  -8   8  11    10977.34    11029.49    739.98 o
  -6   8  11      120.34      152.24     65.09 o
  -4   8  11        1.04       97.18     22.53 o
  -2   8  11     5710.74     6145.61    201.08 o
   0   8  11      104.59      117.10     47.63 o
   2   8  11       17.13       71.29     28.26 o
   4   8  11      228.66      -14.73    108.72 o
   6   8  11      500.90      507.55     83.63 o
   8   8  11       70.17       84.20    134.54 o
  10   8  11      633.65     1064.95    184.36 o
  12   8  11       48.34      -63.15     42.10 o
 -15   9  11      287.92      296.72    138.18 o
 -13   9  11      505.47      281.86     79.24 o
 -11   9  11        7.14       67.62     57.82 o
  -9   9  11        1.04      151.80     57.48 o
  -7   9  11      831.30      826.82     64.73 o
  -5   9  11      567.12      530.85    124.00 o
  -3   9  11        7.25       16.26     32.36 o
  -1   9  11       16.87        7.63     29.09 o
   1   9  11     3986.45     4392.62    181.09 o
   3   9  11      143.42      313.13    138.18 o
   5   9  11      211.64       32.55    188.36 o
   7   9  11     1539.25     1361.47    183.99 o
   9   9  11      670.09      900.18    349.08 o
  11   9  11      148.35       -9.04     91.27 o
 -14  10  11       80.88      131.04    116.00 o
 -12  10  11      610.21     1070.93    223.63 o
 -10  10  11      144.19      143.88    131.27 o
  -8  10  11      407.55      545.65    214.90 o
  -6  10  11      820.42      623.59     31.64 o
  -4  10  11       35.90       64.00     17.45 o
  -2  10  11     1702.50     1784.67    129.81 o
   0  10  11     2442.13     2857.19    302.54 o
   2  10  11      148.50      366.84     50.32 o
   4  10  11      537.83      666.43    315.99 o
   6  10  11        1.27       57.82     41.14 o
   8  10  11      432.43      228.66     60.55 o
  10  10  11      853.94     1166.37    127.05 o
 -13  11  11       96.86     -120.00     80.00 o
 -11  11  11      112.83      -74.81    192.36 o
  -9  11  11      277.23      247.02     94.91 o
  -7  11  11      220.93      343.60     73.45 o
  -5  11  11     1288.55     1307.50     61.38 o
  -3  11  11       50.33      -36.08     40.00 o
  -1  11  11      506.11      634.18    123.63 o
   1  11  11      892.00      900.39    185.08 o
   3  11  11      554.62      706.85    281.45 o
   5  11  11      535.01      665.97     72.86 o
   7  11  11     1748.74     2247.61    137.60 o
   9  11  11      213.92      284.57    174.90 o
 -12  12  11      158.52       81.17    159.63 o
 -10  12  11     1131.01     1291.07    131.87 o
  -8  12  11       39.58       89.31     42.10 o
  -6  12  11      227.59      155.75    124.00 o
  -4  12  11     2846.50     2646.26    147.63 o
  -2  12  11        3.43       57.45     28.36 o
   0  12  11      183.37      214.48    156.36 o
   2  12  11      321.23      358.45    116.36 o
   4  12  11       14.69       75.37     41.17 o
   6  12  11       40.13       19.31     57.92 o
   8  12  11       22.34       59.93     50.10 o
 -11  13  11       42.61       72.72    192.72 o
  -9  13  11      644.59      775.78    101.82 o
  -7  13  11      385.59      447.89     65.51 o
  -5  13  11     1273.81     1345.00    146.18 o
  -3  13  11      217.37      328.69    277.08 o
  -1  13  11      521.44      524.14     63.78 o
   1  13  11      670.70      614.05    275.63 o
   3  13  11       39.94       98.80     43.38 o
   5  13  11      330.01      640.02    235.27 o
   7  13  11      765.99      835.61    152.72 o
 -10  14  11      248.29      365.65    101.81 o
  -8  14  11       33.49       -5.92     32.93 o
  -6  14  11      180.03      272.18     53.30 o
  -4  14  11      864.37     1143.22     96.77 o
  -2  14  11       46.10       14.54     38.31 o
   0  14  11      102.84      107.83     50.42 o
   4  14  11       31.30      -75.82     50.54 o
   6  14  11      346.85      712.56    263.63 o
  -9  15  11      272.51       75.46     57.82 o
  -7  15  11      142.70       11.41    148.36 o
  -3  15  11        0.00      -46.70     65.09 o
  -1  15  11      783.59      865.67    107.69 o
   1  15  11       91.72      397.65     79.70 o
   3  15  11     1179.93     1177.49    114.33 o
   5  15  11       80.60       -4.64    123.27 o
  -8  16  11       24.13      227.10    269.45 o
  -6  16  11       67.49      101.62     47.43 o
  -4  16  11      100.28       98.09    101.45 o
  -2  16  11      260.60      232.95     67.59 o
   0  16  11      769.83      934.13    231.27 o
   2  16  11        0.05       81.35    173.81 o
   4  16  11      170.45      138.18     58.18 o
  -7  17  11      171.25      217.45     72.72 o
  -5  17  11        5.93      169.49    178.90 o
  -3  17  11      269.08      251.87    229.08 o
  -1  17  11     1146.05     1489.17    206.90 o
   1  17  11        4.90       -3.02     59.32 o
   3  17  11      124.89      -87.50     61.82 o
  -4  18  11      146.49      -80.00    102.54 o
  -2  18  11       89.48       91.75     98.18 o
 -14   0  12     2017.20     1774.49    194.18 o
 -12   0  12      740.08      786.88     85.82 o
 -10   0  12      141.30      144.72     22.54 o
  -8   0  12      460.59      565.80     36.36 o
  -6   0  12     1823.02     1898.85     89.45 o
  -4   0  12     2321.82     1774.49     64.73 o
  -2   0  12     4135.16     4550.40    126.54 o
   0   0  12     2004.38     1606.49    109.09 o
   2   0  12       41.91      144.72     57.45 o
   4   0  12     4280.09     4986.02    216.72 o
   6   0  12    16069.52    14664.25    474.89 o
   8   0  12    11318.08    10771.29    371.62 o
  10   0  12      381.42      510.53     88.72 o
  12   0  12     6251.92     7185.22    375.99 o
 -17   1  12        0.02      -92.71    127.27 o
 -15   1  12        5.61     -109.09     72.72 o
 -13   1  12     1035.05     1037.89     67.96 o
 -11   1  12     1150.30     1439.88     77.45 o
  -9   1  12        4.67      -10.39     27.01 o
  -7   1  12     2382.77     2465.59     68.00 o
  -5   1  12       72.19      186.31     50.91 o
  -3   1  12       59.55       32.49     20.82 o
  -1   1  12     2584.74     2904.28    168.36 o
   1   1  12       43.23       55.52    116.00 o
   3   1  12     1879.65     2151.90    362.53 o
   5   1  12      638.74      806.26    216.36 o
   7   1  12      226.37      247.83    236.36 o
   9   1  12      399.76      380.93    152.36 o
  11   1  12     2189.38     2024.40    141.69 o
 -16   2  12      193.27      103.04     47.05 o
 -14   2  12      454.51      446.32     87.63 o
 -12   2  12     1034.99      819.42    165.09 o
 -10   2  12        1.20       27.97     20.90 o
  -8   2  12     1465.74     1584.32     50.20 o
  -6   2  12        0.95       -0.24     32.36 o
  -4   2  12       31.25      -14.54     21.82 o
  -2   2  12      127.13      160.48     32.61 o
   0   2  12     1124.61      835.13    107.27 o
   2   2  12      840.98      746.27     63.77 o
   4   2  12      862.11      852.78    230.54 o
   6   2  12     2451.16     1931.17    237.08 o
   8   2  12      927.05      963.18    174.18 o
  10   2  12       86.16      -22.54     41.43 o
  12   2  12      967.70     1185.29    141.81 o
 -17   3  12        3.15      -57.45     64.73 o
 -15   3  12      593.38     1128.69    143.27 o
 -13   3  12     2539.62     2907.02    166.54 o
 -11   3  12     1303.06     1020.61    135.27 o
  -9   3  12     1325.94     1303.07     47.34 o
  -7   3  12     2610.58     2281.65     62.63 o
  -5   3  12     2513.79     2124.07    171.99 o
  -3   3  12     5256.48     5102.92    230.90 o
  -1   3  12     1930.52     1796.54    224.72 o
   1   3  12       59.81       88.91     39.64 o
   3   3  12     1165.42     1203.85    146.18 o
   5   3  12     3651.41     3319.29    225.45 o
   7   3  12      805.70     1230.74     90.43 o
   9   3  12     1331.84     1628.80    104.66 o
  11   3  12     1702.67     1664.70    157.45 o
 -16   4  12       80.14      -27.70     31.87 o
 -14   4  12      959.03     1261.86     95.69 o
 -12   4  12      313.30      446.15    210.18 o
 -10   4  12      510.73      679.53     90.54 o
  -8   4  12        3.39       25.50     20.82 o
  -6   4  12     3930.81     3756.63     84.91 o
  -4   4  12     2282.05     2299.58     74.44 o
  -2   4  12     1871.50     2307.49    273.08 o
   0   4  12     3239.07     3013.06    169.81 o
   2   4  12    11312.25    11013.43    859.97 o
   4   4  12       55.84       -3.42     58.54 o
   6   4  12       31.20      340.51    244.36 o
   8   4  12     6004.91     6123.18    509.80 o
  10   4  12        6.78      -29.02    152.72 o
  12   4  12      987.38     1645.52    212.36 o
 -15   5  12       41.45      198.33     98.91 o
 -13   5  12     1640.46     1442.52     91.95 o
 -11   5  12       35.01       76.77     22.72 o
  -9   5  12     1533.06     1608.55    136.00 o
  -7   5  12     1146.15     1087.81     45.73 o
  -5   5  12       20.39       10.81     65.45 o
  -3   5  12     3521.93     3109.55     93.29 o
  -1   5  12       58.93       30.20     42.10 o
   1   5  12       12.29       21.82     58.18 o
   3   5  12     1217.05     1184.69    157.09 o
   5   5  12     4763.05     4726.48    306.90 o
   7   5  12     2498.85     2545.04    247.63 o
   9   5  12      438.02      484.81    266.54 o
  11   5  12     2357.49     2529.14    170.18 o
 -16   6  12      685.08     1032.35     86.44 o
 -14   6  12     1230.75     1403.76    212.36 o
 -12   6  12      649.97      766.28    455.99 o
 -10   6  12      148.81      170.30    126.90 o
  -8   6  12       35.54       21.94     15.68 o
  -6   6  12     2657.22     2308.16     71.12 o
  -4   6  12     4345.56     4222.60    119.79 o
  -2   6  12     7729.60     7664.96    291.26 o
   0   6  12     4019.61     4436.24    136.50 o
   2   6  12     7446.54     7164.43    455.99 o
   4   6  12     2965.13     3113.92    154.29 o
   6   6  12     1364.46     1364.18     92.06 o
   8   6  12     3361.39     3624.19    172.40 o
  10   6  12        5.51      -12.53    141.81 o
 -15   7  12       30.97      -37.88     49.17 o
 -13   7  12      684.63      865.43     80.00 o
 -11   7  12     3134.31     3569.77    245.81 o
  -9   7  12      116.18      269.95     28.78 o
  -7   7  12        1.25       -5.09     36.00 o
  -5   7  12     1164.29     1547.44    121.45 o
  -3   7  12      566.45      371.89     43.38 o
  -1   7  12       25.43       20.07     29.73 o
   1   7  12      436.31      503.21    112.72 o
   3   7  12     1912.70     1499.01     94.92 o
   5   7  12       72.84       65.59     79.63 o
   7   7  12     3428.20     3266.19    694.52 o
   9   7  12       61.02      360.96     91.92 o
  11   7  12      128.39       88.72    166.90 o
 -14   8  12      613.58      720.80    283.99 o
 -12   8  12      171.69       46.31     48.65 o
 -10   8  12       49.49       49.51     43.27 o
  -8   8  12      115.51       54.16     17.29 o
  -6   8  12        0.80       20.36     12.10 o
  -4   8  12     2959.73     2878.28     87.07 o
  -2   8  12      319.62      244.67     46.91 o
   0   8  12      756.13      667.98     46.52 o
   2   8  12     2979.65     2722.63    110.91 o
   4   8  12      648.11      573.07     60.78 o
   6   8  12      165.69        4.02     45.77 o
   8   8  12      415.81      169.66     52.36 o
  10   8  12      375.97      801.09    352.35 o
 -15   9  12      648.43      354.90    138.18 o
 -13   9  12      128.53       21.82     65.45 o
 -11   9  12     1186.77     1023.65     90.91 o
  -9   9  12      271.79      271.47     62.72 o
  -7   9  12     1737.01     1764.95    106.91 o
  -5   9  12     3754.46     3237.33    346.17 o
  -3   9  12     1191.65      933.88    148.72 o
  -1   9  12      937.05     1012.64    202.18 o
   1   9  12      569.73      406.38     69.82 o
   3   9  12      433.19      342.37     59.71 o
   5   9  12      257.52      180.54     57.82 o
   7   9  12     2029.75     2571.62    136.55 o
 -14  10  12      225.77       54.89     57.82 o
 -12  10  12      287.51      216.48     69.60 o
 -10  10  12      134.37      198.99     80.00 o
  -8  10  12     1531.25     1437.20     61.45 o
  -6  10  12        9.34       32.21     32.36 o
  -4  10  12     1463.00     1417.43     95.27 o
  -2  10  12     2967.42     3443.76    136.69 o
   0  10  12      369.20      373.99    121.09 o
   2  10  12      743.93      857.97    186.54 o
   4  10  12      893.09     1216.20    381.44 o
   6  10  12        9.14      163.25     61.26 o
   8  10  12      303.91      409.63    161.09 o
  10  10  12        4.99       41.43     76.36 o
 -13  11  12      606.00      -26.28    210.18 o
 -11  11  12     1214.81      839.86    108.72 o
  -9  11  12      799.79      695.29    100.72 o
  -7  11  12      237.32      224.93     87.27 o
  -5  11  12      415.24      376.76     62.55 o
  -3  11  12      379.69      136.04     90.91 o
  -1  11  12      328.08      459.12     50.21 o
   1  11  12     1440.78     1433.36    145.81 o
   3  11  12      465.27      374.12     53.52 o
   5  11  12      315.79      217.39     83.63 o
   7  11  12     1533.06     1725.93    132.47 o
   9  11  12        7.02      -87.27     58.18 o
 -12  12  12       20.47      134.12    243.99 o
 -10  12  12      517.25      457.14     96.70 o
  -8  12  12      106.86       24.18     54.54 o
  -6  12  12        0.39      -49.50     33.00 o
  -4  12  12       89.31       25.45     47.27 o
  -2  12  12     1572.65     1538.04    363.26 o
   0  12  12      258.54      542.01    114.91 o
   2  12  12        3.48       78.70     90.54 o
   4  12  12     3031.07     3066.40    497.07 o
   6  12  12      106.48       40.84     57.82 o
   8  12  12      914.09     1108.86    185.81 o
 -11  13  12       39.11       57.45     79.27 o
  -9  13  12       59.15       99.76    134.18 o
  -7  13  12      133.39      501.43    219.63 o
  -5  13  12      399.94      647.86    250.90 o
  -3  13  12      340.06      395.92    105.09 o
  -1  13  12       52.32      -33.00    188.72 o
   1  13  12      141.18      130.90     72.00 o
   3  13  12       10.12      290.90    101.81 o
   5  13  12       14.22      105.87    134.54 o
   7  13  12      210.68      264.16     96.58 o
 -10  14  12      343.72      387.10    191.99 o
  -8  14  12        2.11      159.71    102.54 o
  -6  14  12      152.76       -8.33     38.52 o
  -4  14  12      120.66      250.93    200.36 o
  -2  14  12      761.11      687.16     81.23 o
   0  14  12      254.05      453.48    107.63 o
   2  14  12        9.17      137.32     70.93 o
   4  14  12      630.01      890.22    133.45 o
   6  14  12      308.72      268.35    136.72 o
  -9  15  12      135.84      197.89    229.45 o
  -7  15  12      164.22       34.07     43.79 o
  -5  15  12     1989.75     2389.40    153.09 o
  -3  15  12       37.18      132.99    113.09 o
  -1  15  12      586.42      570.90     84.26 o
   1  15  12      918.19      913.51    120.72 o
   3  15  12       70.03      262.90     90.54 o
   5  15  12      158.99      320.72    109.81 o
  -8  16  12       37.79      164.24     65.79 o
  -6  16  12       70.49       93.13     62.90 o
  -4  16  12      934.54      752.75     80.86 o
  -2  16  12      692.80      583.72    243.26 o
   0  16  12      362.34      564.44     99.27 o
   2  16  12      368.91      404.46    282.90 o
   4  16  12        0.97       12.12     80.00 o
  -5  17  12      148.80      542.86    110.38 o
  -3  17  12      124.81      153.39     53.36 o
  -1  17  12     1059.53     1287.10    146.11 o
   1  17  12      252.06      450.82     96.64 o
 -15   1  13      674.43      792.33    120.00 o
 -13   1  13      123.16      140.79     32.81 o
 -11   1  13       65.14      -21.94     31.11 o
  -9   1  13       28.67        7.27     14.54 o
  -7   1  13     1221.02     1413.22     50.67 o
  -5   1  13      124.16       84.58     20.57 o
  -3   1  13    13039.32    13769.04    289.82 o
  -1   1  13     2187.38     1931.50     73.32 o
   1   1  13      534.82      476.60    140.36 o
   3   1  13    18715.27    17860.66    376.21 o
   5   1  13     2230.67     2871.27    311.99 o
   7   1  13      182.38      177.97     48.87 o
   9   1  13     2161.51     2605.92    126.19 o
  11   1  13      768.77     1026.06     86.45 o
 -16   2  13        0.72       80.00     65.45 o
 -14   2  13      798.35      764.41     93.06 o
 -12   2  13      182.78      179.10     47.27 o
 -10   2  13      270.81      285.06     44.00 o
  -8   2  13     2680.05     2552.97     67.11 o
  -6   2  13        9.42      -19.51     13.01 o
  -4   2  13      373.60      184.16     30.39 o
  -2   2  13      219.90      155.21     54.54 o
   0   2  13        8.14       69.53     61.82 o
   2   2  13     2692.06     2444.69    112.84 o
   4   2  13     3795.63     3655.25    238.17 o
   6   2  13       39.08      -36.08     40.00 o
   8   2  13      373.34      371.83     66.37 o
  10   2  13      524.96      621.88    292.35 o
  12   2  13       16.05      -86.18     57.45 o
 -15   3  13      406.70      425.62    126.90 o
 -13   3  13      827.76     1011.60    108.36 o
 -11   3  13       31.65       68.87     54.18 o
  -9   3  13      173.28      219.61     25.70 o
  -7   3  13       44.22       69.98     22.72 o
  -5   3  13     2646.66     2289.46     76.35 o
  -3   3  13    10873.15    10774.87    216.46 o
  -1   3  13     4392.01     4286.05    173.45 o
   1   3  13      705.87      978.97     78.91 o
   3   3  13     6027.34     5870.11    346.90 o
   5   3  13      186.72       80.33     43.70 o
   7   3  13     2003.92     1476.21    286.54 o
   9   3  13      741.66      820.22    213.45 o
  11   3  13      707.87      596.93    118.91 o
 -16   4  13       35.88      174.54     88.00 o
 -14   4  13      591.38      870.57    171.27 o
 -12   4  13        5.00       49.13    119.63 o
 -10   4  13        2.57      -26.18     17.45 o
  -8   4  13       54.16       32.68     25.09 o
  -6   4  13     1840.50     1518.81     65.82 o
  -4   4  13     4542.75     4840.73    226.17 o
  -2   4  13     1431.33     1134.75     60.92 o
   0   4  13     4272.97     3186.19    232.36 o
   2   4  13     2520.78     2092.22    245.45 o
   4   4  13     1673.29     2230.10    205.81 o
   6   4  13      193.62      476.94     65.22 o
   8   4  13      167.99      829.98    118.00 o
  10   4  13      296.51      458.03    282.90 o
 -15   5  13      293.08      227.23    181.81 o
 -13   5  13      236.91      375.29     88.36 o
 -11   5  13      135.72      245.03     36.73 o
  -9   5  13       68.27       72.72     22.72 o
  -7   5  13      128.98       71.68     36.00 o
  -5   5  13       16.11       30.91     50.91 o
  -3   5  13     6353.87     6388.74    361.81 o
  -1   5  13       41.90      -20.23     41.43 o
   1   5  13      734.33      746.83    229.81 o
   3   5  13     9831.63     9158.95    402.17 o
   5   5  13       45.62       27.81     79.63 o
   7   5  13      242.46      239.46    189.08 o
   9   5  13      973.41     1029.16    119.51 o
  11   5  13       50.41       42.65    265.45 o
 -14   6  13      154.26       57.96     40.11 o
 -12   6  13      499.47      323.66    247.99 o
 -10   6  13      260.60      272.99     38.52 o
  -8   6  13       32.55       -5.19     27.01 o
  -6   6  13     4169.98     3510.55    136.72 o
  -4   6  13        0.18      -32.36     25.09 o
  -2   6  13      945.46     1059.96     56.26 o
   0   6  13     2279.11     2166.98    110.60 o
   2   6  13      246.31       -6.68     40.88 o
   4   6  13     2088.54     2155.77    112.32 o
   6   6  13      442.46      409.43     88.00 o
   8   6  13        0.56      -69.81     46.54 o
  10   6  13      707.17     1006.84    235.99 o
 -15   7  13        4.02      -27.82    174.18 o
 -13   7  13       10.13      -57.45     64.73 o
 -11   7  13        2.98      -14.54     26.23 o
  -9   7  13      655.36      668.54    119.63 o
  -7   7  13      256.75      287.85     54.18 o
  -5   7  13      713.09      810.97    171.63 o
  -3   7  13     1844.00     2005.51    100.46 o
  -1   7  13      182.66      327.19    203.27 o
   1   7  13      117.77      129.54    113.09 o
   3   7  13       39.43      186.06     65.45 o
   5   7  13      557.20      895.27     93.25 o
   7   7  13      173.16       -2.64     76.72 o
   9   7  13        8.77      -55.17     80.00 o
 -14   8  13      291.24      498.91    137.45 o
 -12   8  13      629.20      641.74    119.27 o
 -10   8  13      407.00      606.94    277.08 o
  -8   8  13       98.99       80.18     32.91 o
  -6   8  13     1731.32     1669.24    146.18 o
  -4   8  13     2046.87     1516.51    352.72 o
  -2   8  13     3126.59     2794.67    325.08 o
   0   8  13     3742.39     3571.74    214.90 o
   2   8  13     5480.60     5812.17    192.52 o
   4   8  13     1216.22     1432.02    100.61 o
   6   8  13       34.99      -14.18     86.91 o
   8   8  13      244.67      400.18     80.72 o
  10   8  13      248.34      424.44     84.54 o
 -13   9  13      131.16      -57.45     58.18 o
 -11   9  13      363.61      271.24     73.39 o
  -9   9  13      989.25      969.59    146.18 o
  -7   9  13      563.10      481.45    100.72 o
  -5   9  13     1325.25     1415.52     73.39 o
  -3   9  13       23.87        4.88     57.82 o
  -1   9  13      180.02      143.60     69.09 o
   1   9  13      231.19      117.50     72.72 o
   3   9  13       24.54      107.63     76.36 o
   5   9  13        0.37      -64.24    257.45 o
   7   9  13     2118.48     2065.56    129.98 o
   9   9  13      206.04      204.01    135.27 o
 -14  10  13      222.90      232.72    101.81 o
 -12  10  13      146.98       80.00     79.27 o
 -10  10  13        1.08     -141.81     94.54 o
  -8  10  13      118.20       76.36     29.09 o
  -6  10  13        1.38       -7.27     32.36 o
  -4  10  13     2587.53     2258.50     96.82 o
  -2  10  13      274.31      143.30    116.72 o
   0  10  13      237.30      132.49     37.77 o
   2  10  13     1491.80     2058.11    146.90 o
   4  10  13      824.64      959.34    275.63 o
   6  10  13      638.09      380.99    109.09 o
   8  10  13       41.77        9.45    145.45 o
 -13  11  13      229.28      263.87    188.72 o
 -11  11  13       19.79      118.78     61.07 o
  -9  11  13      142.95      228.69     70.36 o
  -7  11  13      347.96      292.31     77.09 o
  -5  11  13      214.94      530.38     64.36 o
  -3  11  13       25.35       54.24     45.77 o
  -1  11  13       22.48      -11.45     35.06 o
   1  11  13       70.38      107.06    137.81 o
   3  11  13      115.45      265.59    164.36 o
   5  11  13      903.53     1854.49    183.99 o
   7  11  13      717.40      850.88    129.45 o
 -12  12  13      550.86      739.46    100.94 o
 -10  12  13      354.27      304.68     91.63 o
  -8  12  13       32.34      256.50     87.97 o
  -6  12  13     1969.34     2195.20     79.78 o
  -4  12  13     2826.23     2867.36    305.44 o
  -2  12  13      220.30      554.50    141.45 o
   0  12  13      167.23      207.35    134.54 o
   2  12  13     2350.57     2694.16    176.31 o
   4  12  13      109.01       65.33     46.02 o
   6  12  13        1.28       61.63     83.63 o
 -11  13  13       90.18       -9.67     50.50 o
  -9  13  13        4.70      -98.18     65.45 o
  -7  13  13      176.14      248.60    144.72 o
  -5  13  13      362.70      193.74    156.72 o
  -3  13  13      395.46      582.13    138.18 o
  -1  13  13      352.40      650.83    177.81 o
   1  13  13     1194.79     1225.66    155.99 o
   3  13  13        0.26      -51.63     43.50 o
   5  13  13     1317.61     1310.29    152.19 o
 -10  14  13      178.67      487.98    139.63 o
  -8  14  13       41.64      129.38     47.43 o
  -6  14  13      672.77      541.15    145.81 o
  -4  14  13       20.07        0.40     86.91 o
  -2  14  13       16.90       65.56     68.73 o
   0  14  13      305.97      158.45    108.36 o
   2  14  13      190.81      342.53     88.72 o
   4  14  13        9.53      424.86    104.19 o
  -9  15  13       27.87      -29.09    101.81 o
  -7  15  13      406.40      730.18    188.72 o
  -5  15  13      660.65      821.79    208.72 o
  -3  15  13      165.12      334.53     82.79 o
  -1  15  13      175.87      384.71    117.09 o
   1  15  13     1248.21     1137.78    298.90 o
   3  15  13        1.46       41.09     64.51 o
  -6  16  13        5.24       87.62     62.73 o
  -4  16  13      328.21      378.17     96.00 o
  -2  16  13      316.95      430.16     98.03 o
   0  16  13       66.32      116.36    141.81 o
   2  16  13      574.28      430.47     94.71 o
 -16   0  14      706.08     1264.69    194.18 o
 -14   0  14      681.58      860.34    100.36 o
 -12   0  14      875.63     1077.78     95.27 o
 -10   0  14     1104.59     1157.78    104.72 o
  -8   0  14    10841.20    11563.99    256.72 o
  -6   0  14      514.18      262.54     44.36 o
  -4   0  14     6402.49     6702.33    237.08 o
  -2   0  14     5760.71     6022.35    238.54 o
   0   0  14     2747.32     2549.01    154.90 o
   2   0  14    11085.21    12422.87    399.26 o
   4   0  14     2758.09     2714.82    168.72 o
   6   0  14     2284.72     1959.21    165.81 o
   8   0  14     2650.11     2644.28    192.72 o
  10   0  14       59.66       -7.27     73.45 o
 -15   1  14      116.49      236.84     61.09 o
 -13   1  14      592.68      434.72     65.09 o
 -11   1  14      562.51      549.73     48.87 o
  -9   1  14       56.30      121.41     86.91 o
  -7   1  14      749.78      684.44     86.54 o
  -5   1  14     1765.61     1848.61     88.01 o
  -3   1  14      101.04        6.20     68.73 o
  -1   1  14       26.55      150.08     43.79 o
   1   1  14      528.96      441.83     68.37 o
   3   1  14      543.99      497.15     60.10 o
   5   1  14     1056.11     1125.04    205.81 o
   7   1  14      114.62      211.66     61.45 o
   9   1  14      233.42      145.00    101.45 o
  11   1  14      261.46       31.08    145.09 o
 -16   2  14      337.39      754.16    121.45 o
 -14   2  14      146.93      122.60     48.95 o
 -12   2  14      369.36      457.38    212.36 o
 -10   2  14       14.22       20.51     79.27 o
  -8   2  14      931.03      872.08     44.60 o
  -6   2  14     4622.11     3843.51    137.45 o
  -4   2  14     7678.13     7490.71    176.43 o
  -2   2  14     7857.41     7376.28    293.45 o
   0   2  14     4051.27     3481.68    403.26 o
   2   2  14     5554.04     5217.83    156.82 o
   4   2  14     3375.62     3625.52    134.15 o
   6   2  14     1223.35     1637.72    102.24 o
   8   2  14        0.02       38.71     65.09 o
  10   2  14        7.26       46.75     59.42 o
 -15   3  14      188.38      101.09     58.18 o
 -13   3  14      756.83      429.08     66.91 o
 -11   3  14     1695.29     2098.24     93.82 o
  -9   3  14     1669.94     1689.81     65.48 o
  -7   3  14     8743.06     8887.70    159.16 o
  -5   3  14     1242.87      765.81    221.08 o
  -3   3  14     1702.85     1610.78     72.25 o
  -1   3  14     7399.49     6904.36    189.59 o
   1   3  14     2885.05     2433.82    290.90 o
   3   3  14      246.24      631.32     92.35 o
   5   3  14      101.01      160.86     43.18 o
   7   3  14      629.41      710.31     86.65 o
   9   3  14     1037.64     1472.92    122.18 o
  11   3  14      703.48      971.23    115.97 o
 -14   4  14     1024.79      989.60    332.35 o
 -12   4  14     1002.11      880.70     71.59 o
 -10   4  14     1799.18     1989.46     80.73 o
  -8   4  14     1179.54     1270.42    114.91 o
  -6   4  14     3139.42     3062.84    125.81 o
  -4   4  14      837.13     1222.74     93.45 o
  -2   4  14      226.51       84.61     72.72 o
   0   4  14     2889.28     3045.05    663.25 o
   2   4  14       19.68      -52.92     35.28 o
   4   4  14      273.54      189.86     90.18 o
   6   4  14        6.03       12.65     57.64 o
   8   4  14      136.06      435.86    308.72 o
  10   4  14       40.79      120.25     81.70 o
 -15   5  14      351.43      274.30     58.53 o
 -13   5  14     1002.72     1258.87    114.91 o
 -11   5  14      840.29      946.43    271.26 o
  -9   5  14      937.20      841.28    161.45 o
  -7   5  14     2885.34     2689.28    106.91 o
  -5   5  14        4.38      -29.09     19.45 o
  -3   5  14      369.76      218.80     33.75 o
  -1   5  14     2066.67     1856.67    155.99 o
   1   5  14     2413.29     2597.28    131.27 o
   3   5  14      447.79      323.20    157.45 o
   5   5  14       26.76      122.14     55.72 o
   7   5  14       96.75     -106.11    185.45 o
   9   5  14      101.64       55.26    192.72 o
 -14   6  14      215.58      239.94    141.81 o
 -12   6  14      523.71      468.12    202.54 o
 -10   6  14        0.03      -29.09     65.45 o
  -8   6  14       71.91       32.13     22.89 o
  -6   6  14     5019.88     5143.83    170.90 o
  -4   6  14     2216.01     2234.86    251.99 o
  -2   6  14       75.65       87.96     84.00 o
   0   6  14     5824.20     5754.66    164.79 o
   2   6  14     3067.78     3380.73    189.08 o
   4   6  14       25.37       29.09    109.09 o
   6   6  14        5.62       62.24     44.74 o
   8   6  14      810.88      875.27    196.72 o
  10   6  14       15.26      108.36    122.18 o
 -15   7  14     2009.83     1453.04    227.63 o
 -13   7  14        6.61        2.57     43.48 o
 -11   7  14       31.64       64.91     73.09 o
  -9   7  14     4617.87     4806.88    237.08 o
  -7   7  14     1191.51      909.30     54.44 o
  -5   7  14     3218.53     3173.07    250.54 o
  -3   7  14      617.83      509.95     76.36 o
  -1   7  14     2605.52     2261.94     93.40 o
   1   7  14      196.68      147.39    101.09 o
   3   7  14      112.36       46.26     50.54 o
   5   7  14     1095.23     1497.75    419.62 o
   7   7  14      290.55      249.50    214.54 o
   9   7  14      807.73     1087.20    513.44 o
 -14   8  14       46.35      138.18     80.00 o
 -10   8  14       36.60       45.15     58.18 o
  -8   8  14       93.64      129.74     32.52 o
  -6   8  14      389.18      436.35     56.73 o
  -4   8  14      391.65      505.19    137.45 o
  -2   8  14      196.85      223.37     47.63 o
   0   8  14       80.87      -26.28    210.18 o
   2   8  14     1474.21     1861.57    282.90 o
   4   8  14     4161.51     3281.12    353.08 o
   6   8  14     1101.66      994.75    156.72 o
   8   8  14        0.16      -29.09     94.54 o
 -13   9  14       22.01      122.91    122.91 o
 -11   9  14     1487.94     1680.81    243.99 o
  -9   9  14     2388.42     2771.30    112.72 o
  -7   9  14      218.67      205.33     76.36 o
  -5   9  14     3341.77     3468.97    159.63 o
  -3   9  14      558.32      715.27     66.59 o
  -1   9  14     1622.87     1511.57     92.94 o
   1   9  14      915.67      786.96    228.72 o
   3   9  14     1074.39     1076.74    257.81 o
   5   9  14       38.44      108.36     65.45 o
   7   9  14      816.53      910.90    217.81 o
   9   9  14      654.02      754.16    173.09 o
 -12  10  14      121.81       -0.43     80.00 o
 -10  10  14        9.50      155.71     64.41 o
  -8  10  14      331.18      331.62     45.09 o
  -6  10  14     1221.57     1128.03     95.10 o
  -4  10  14        7.63      -71.47     61.45 o
  -2  10  14      460.13      677.18     67.23 o
   0  10  14     1856.51     2178.96    115.83 o
   2  10  14      225.65      180.97    105.45 o
   4  10  14     2879.35     3646.40    178.06 o
   6  10  14      259.08      268.49     66.46 o
   8  10  14      100.74      126.50     79.30 o
 -11  11  14        2.42      -44.92     43.48 o
  -9  11  14      219.77      501.61    210.90 o
  -7  11  14        3.61      -24.24     19.51 o
  -5  11  14      227.88      276.63    131.27 o
  -3  11  14      433.29      430.17    116.72 o
  -1  11  14     1213.89     1173.80    114.43 o
   1  11  14      592.50      626.85    147.27 o
   3  11  14      128.40      -26.45     43.59 o
   5  11  14      894.22      897.63    129.45 o
   7  11  14      121.04      202.20     55.02 o
 -10  12  14       95.39      115.63    265.08 o
  -8  12  14       95.97      164.07     48.41 o
  -6  12  14      199.42      105.33     81.59 o
  -4  12  14       70.50      161.28     47.83 o
  -2  12  14     1016.91      946.37    103.27 o
   0  12  14     3266.61     3929.71    739.61 o
   2  12  14       16.98      -51.63     51.63 o
   4  12  14     1713.91     1650.04    331.63 o
   6  12  14      663.09     1075.11    257.81 o
  -9  13  14      429.84      632.89     86.42 o
  -7  13  14      518.22      558.85     74.37 o
  -5  13  14      722.58     1130.47     97.66 o
  -3  13  14       92.62      235.27     79.53 o
  -1  13  14     1314.94     1321.19    170.54 o
   1  13  14      351.17      145.86    166.90 o
   3  13  14       70.75       52.97     54.94 o
   5  13  14      252.89      127.23     66.73 o
  -8  14  14      163.99      321.15     80.60 o
  -6  14  14      877.51      965.95    293.08 o
  -4  14  14     1220.86     1390.67    292.72 o
  -2  14  14      193.55       29.09     72.72 o
   0  14  14      960.21     1062.76    280.72 o
   2  14  14      645.00      830.52    133.09 o
   4  14  14      532.62      594.89    137.45 o
  -7  15  14      470.59      462.42     83.32 o
  -5  15  14       91.20       -7.27     66.18 o
  -3  15  14      787.01      766.02    243.26 o
  -1  15  14      508.60      609.11     79.76 o
   1  15  14      588.90      723.92    364.35 o
  -4  16  14      277.97      487.98    165.81 o
  -2  16  14      123.96      -55.11     50.84 o
 -15   1  15      905.03      810.63    276.35 o
 -13   1  15      528.92      472.88     91.63 o
 -11   1  15     2594.40     2168.31    101.02 o
  -9   1  15      327.50      380.88     43.34 o
  -7   1  15     1258.94     1441.82     65.42 o
  -5   1  15       20.19       -6.77     50.18 o
  -3   1  15     1993.43     1720.16    375.26 o
  -1   1  15     5140.78     4503.02    245.45 o
   1   1  15       97.47       -1.12     33.13 o
   3   1  15      849.99      706.26     70.36 o
   5   1  15      648.60      647.99     67.61 o
   7   1  15      177.12      112.57     67.11 o
   9   1  15     1285.79     1879.11    218.17 o
 -14   2  15      136.49      159.00     69.09 o
 -12   2  15      550.49      685.35    166.54 o
 -10   2  15        8.98       48.92     27.93 o
  -8   2  15     1000.12     1446.69     70.54 o
  -6   2  15        1.09       45.18     46.91 o
  -4   2  15      703.59      678.11    164.36 o
  -2   2  15      195.05      266.27    199.63 o
   0   2  15     1312.44     1546.92     88.41 o
   2   2  15      294.58      606.40    177.81 o
   4   2  15      993.86     1095.33    140.36 o
   6   2  15        4.05        2.37     76.72 o
   8   2  15        3.14        3.64     69.09 o
  10   2  15      290.17      407.02    236.72 o
 -15   3  15      802.66      980.65    154.18 o
 -13   3  15       55.12        5.26    199.63 o
 -11   3  15      809.54      799.60    130.54 o
  -9   3  15     1330.92     1284.64     61.59 o
  -7   3  15      140.73      202.22     79.27 o
  -5   3  15     3148.51     3228.73    396.35 o
  -3   3  15        6.25      -10.18     24.20 o
  -1   3  15      199.72      258.86     64.73 o
   1   3  15      678.24      748.66     69.22 o
   3   3  15     1424.97     1289.04     86.65 o
   5   3  15       42.25      131.14     61.05 o
   7   3  15       55.17      -57.00     38.00 o
   9   3  15     1096.71     1551.93    125.99 o
 -14   4  15       13.07      -60.54     40.36 o
 -12   4  15        0.33      -77.96    159.99 o
 -10   4  15     2485.52     2488.16    192.36 o
  -8   4  15      958.42      928.44     62.54 o
  -6   4  15      413.58      380.85     80.72 o
  -4   4  15     1530.40     1060.70    102.54 o
  -2   4  15      270.55      158.95     54.91 o
   0   4  15       31.27      -26.34     62.18 o
   2   4  15        0.49       21.45     41.14 o
   4   4  15        3.17      -72.72     80.00 o
   6   4  15      163.75      201.87     94.18 o
   8   4  15      200.44      537.05    228.72 o
  10   4  15       26.20      -51.63     73.45 o
 -15   5  15      571.04      552.85     76.42 o
 -13   5  15      747.66     1119.02    132.72 o
 -11   5  15     1258.31     1111.95    194.90 o
  -9   5  15       36.82       23.03     54.54 o
  -7   5  15     1033.06     1082.38     59.32 o
  -5   5  15      361.44      362.54    101.81 o
  -3   5  15      448.48      638.37    148.00 o
  -1   5  15       53.18      -52.80     40.35 o
   1   5  15       37.44       60.35     94.91 o
   3   5  15      648.18      378.17     79.27 o
   5   5  15      801.24      678.53    185.45 o
   7   5  15      176.56      149.58     76.00 o
   9   5  15      963.37      974.83    231.63 o
 -14   6  15        3.43       -5.09     75.63 o
 -12   6  15     1155.34     1127.19     78.67 o
 -10   6  15     3864.72     3551.31    121.54 o
  -8   6  15       32.96        9.70     32.52 o
  -6   6  15      235.78      217.26     50.18 o
  -4   6  15        8.45       34.47     36.31 o
  -2   6  15       44.62       -4.02     45.77 o
   0   6  15      905.07     1161.54     87.73 o
   2   6  15        6.54       50.77     40.18 o
   4   6  15       42.80      -15.78     59.32 o
   6   6  15      186.74      268.35     80.72 o
   8   6  15      815.18     1022.51    190.54 o
 -13   7  15        9.83       47.13     40.16 o
 -11   7  15      447.72      633.89     76.36 o
  -9   7  15       31.51       12.99     80.36 o
  -7   7  15        3.01       21.09     72.00 o
  -5   7  15      442.15      333.14    106.18 o
  -3   7  15       13.34      -11.14     25.17 o
  -1   7  15      210.37      227.20     51.83 o
   1   7  15       84.98       83.14     72.36 o
   3   7  15      103.63       92.39    268.72 o
   5   7  15       86.83       99.50     90.54 o
   7   7  15      721.32      750.67    222.17 o
   9   7  15       97.38      133.42     69.85 o
 -12   8  15      497.16      676.34     88.72 o
 -10   8  15     1161.33     1073.05    196.72 o
  -8   8  15      538.45      498.78     64.36 o
  -6   8  15       31.34      183.20     51.17 o
  -4   8  15      256.88      254.54    144.00 o
  -2   8  15      776.34      624.47    174.18 o
   0   8  15        1.97       89.97    105.45 o
   2   8  15       39.23       36.49     50.60 o
   4   8  15       61.31       36.36     50.91 o
   6   8  15       42.57       94.54     79.27 o
   8   8  15       21.99        0.00     72.72 o
 -13   9  15        2.76      229.66    174.90 o
 -11   9  15      258.13      272.76    171.27 o
  -9   9  15      999.29     1045.72    138.90 o
  -7   9  15      413.66      896.86    251.63 o
  -5   9  15      671.24      774.13    304.72 o
  -3   9  15      500.84      596.20     90.28 o
  -1   9  15     1273.74     1268.61    360.72 o
   1   9  15      424.43      668.69    159.63 o
   3   9  15      115.87       56.39     58.92 o
   5   9  15      968.06     1337.73    194.90 o
   7   9  15       33.50       26.64     45.60 o
 -12  10  15      936.32     1277.25    455.26 o
 -10  10  15       57.54      524.60    268.72 o
  -8  10  15      341.53      537.80    231.63 o
  -6  10  15     1377.81     1180.24    202.18 o
  -4  10  15      493.84      344.05    159.99 o
  -2  10  15     1943.73     1936.72    304.35 o
   0  10  15        1.38       29.09     64.73 o
   2  10  15      914.89     1055.89    357.08 o
   4  10  15      148.52      313.22     67.60 o
   6  10  15       24.81      -46.06     76.00 o
 -11  11  15      266.11      555.67    221.81 o
  -9  11  15      828.94      902.52    104.81 o
  -7  11  15       54.24       13.43     26.58 o
  -5  11  15      328.05      164.91    192.36 o
  -3  11  15      287.18      512.61    101.81 o
  -1  11  15      136.04      -49.46     49.65 o
   1  11  15      534.82      543.18    116.36 o
   3  11  15      165.54       29.15     69.82 o
   5  11  15       67.20       11.57    185.45 o
 -10  12  15      192.78        5.64     62.18 o
  -8  12  15      367.95      695.58    170.90 o
  -6  12  15      573.79      679.41    316.35 o
  -4  12  15      304.10      333.12     70.19 o
  -2  12  15     1861.71     2289.29    408.71 o
   0  12  15      120.14      232.72    109.09 o
   2  12  15      440.21      479.98    123.63 o
   4  12  15      479.41      189.78     87.70 o
  -9  13  15      150.20      -27.85    192.36 o
  -7  13  15     1075.18      638.37     95.23 o
  -5  13  15     1206.17     1197.66    166.54 o
  -3  13  15      350.04      449.21    286.54 o
  -1  13  15      658.01      810.11    189.81 o
   1  13  15     2390.60     2417.59    297.44 o
   3  13  15      541.47      623.22    109.37 o
  -8  14  15        0.06      -65.45     64.73 o
  -6  14  15       29.60      -68.51     46.91 o
  -4  14  15       27.14      160.31     52.36 o
  -2  14  15        3.65       52.89     43.18 o
   0  14  15       68.33      188.75     83.27 o
   2  14  15        1.56      138.18    166.54 o
  -5  15  15       24.66       51.63     58.91 o
  -3  15  15      460.60      625.24    102.51 o
  -1  15  15      267.71      637.76     92.56 o
 -14   0  16      769.54     1264.69    175.99 o
 -12   0  16      340.29      181.81     87.27 o
 -10   0  16       89.75      -42.54     28.36 o
  -8   0  16     1600.61     1877.03    103.27 o
  -6   0  16       15.23      -14.54     36.36 o
  -4   0  16     5208.79     4412.95    215.27 o
  -2   0  16    15704.51    15374.78    465.44 o
   0   0  16      115.77       72.72     58.18 o
   2   0  16     1749.31     1717.76    148.36 o
   4   0  16    12894.71    12767.59    443.62 o
   6   0  16        1.74        7.27     66.18 o
   8   0  16      161.09      130.90    122.91 o
 -15   1  16       84.18      169.16    105.45 o
 -13   1  16        0.18       55.87     61.45 o
 -11   1  16      515.27      531.40    189.08 o
  -9   1  16     1287.44     1309.63     77.82 o
  -7   1  16       10.64      -13.74     25.45 o
  -5   1  16      795.51      921.60    125.81 o
  -3   1  16       52.39      -88.99     69.45 o
  -1   1  16       13.85       37.76     61.45 o
   1   1  16      217.74       37.94     40.35 o
   3   1  16      324.96      275.51     51.17 o
   5   1  16        8.29       -1.06     50.10 o
   7   1  16      130.50       50.80    247.99 o
   9   1  16      251.88      522.16    125.09 o
 -14   2  16       31.01       88.54     73.09 o
 -12   2  16       18.56      -42.79    181.45 o
 -10   2  16        6.92        3.89     25.97 o
  -8   2  16     1146.61      922.71     60.94 o
  -6   2  16      270.04      408.52     87.63 o
  -4   2  16      115.10      192.78     47.27 o
  -2   2  16     8503.30     8667.24    890.15 o
   0   2  16      137.49       93.61     45.77 o
   2   2  16        0.17       29.72     76.00 o
   4   2  16     8241.51     8253.06    325.81 o
   6   2  16      218.64      415.30    138.90 o
   8   2  16        7.75      -25.68    141.45 o
 -13   3  16      991.44     1037.51    301.44 o
 -11   3  16     1312.13     1325.78     97.52 o
  -9   3  16       86.41      101.09     33.00 o
  -7   3  16     1513.68     2208.10    174.54 o
  -5   3  16     1795.06     1894.76    103.27 o
  -3   3  16       52.49       18.21    105.45 o
  -1   3  16      276.00      326.43     54.33 o
   1   3  16      412.57      398.69    202.54 o
   3   3  16     2565.24     2750.32    599.25 o
   5   3  16        0.17       98.54     69.45 o
   7   3  16      251.93      236.77    174.54 o
   9   3  16      498.30      501.58    203.99 o
 -14   4  16      438.34      419.22     56.82 o
 -12   4  16      343.69      378.17    102.54 o
 -10   4  16      315.08      286.50    134.54 o
  -8   4  16      493.14      678.72     52.41 o
  -6   4  16      621.52      730.44     62.68 o
  -4   4  16       52.22      121.28     43.27 o
  -2   4  16      898.34      827.20    114.54 o
   0   4  16     1846.89     1500.01    139.27 o
   2   4  16      656.69     1058.04    223.27 o
   4   4  16     1728.49     1636.07    349.44 o
   6   4  16     1694.66     2025.15    135.56 o
   8   4  16        0.60       30.83    167.63 o
 -13   5  16      706.62      865.43    165.81 o
 -11   5  16      307.00      689.70    158.54 o
  -9   5  16      385.85      205.24    115.63 o
  -7   5  16        0.31      -39.61     54.18 o
  -5   5  16      196.15      112.83    109.09 o
  -3   5  16      188.00      373.05     75.29 o
  -1   5  16      516.20      500.07     63.78 o
   1   5  16        1.25       98.69     69.45 o
   3   5  16     1303.62     1132.31    112.72 o
   5   5  16       41.24      198.93    225.45 o
   7   5  16       66.92       44.13     47.20 o
 -14   6  16       31.56      -10.10     76.00 o
 -12   6  16       13.44        7.27     38.88 o
 -10   6  16      132.23       66.24     34.68 o
  -8   6  16       29.67      196.08     36.36 o
  -6   6  16       43.63      -49.23     50.91 o
  -4   6  16      474.87      430.70    291.99 o
  -2   6  16       39.46      -15.27     47.27 o
   0   6  16     1415.49     1392.14    532.71 o
   2   6  16        4.02       53.97    181.45 o
   4   6  16       16.89       91.78    105.09 o
   6   6  16     1044.11     1989.30    146.94 o
   8   6  16        8.10      101.09    116.36 o
 -13   7  16     1449.55     1728.41    530.89 o
 -11   7  16        6.66       72.72     80.00 o
  -9   7  16      707.16      557.69     62.54 o
  -7   7  16     1540.52     1938.27    186.54 o
  -5   7  16      567.04      570.51    104.36 o
  -3   7  16      333.55      352.52     94.54 o
  -1   7  16       90.91       68.50     46.02 o
   1   7  16       77.02       73.33     68.76 o
   3   7  16      443.21      638.02    191.27 o
   5   7  16     1075.94     1851.42    167.16 o
   7   7  16        0.39      -31.91     92.40 o
 -12   8  16      340.40      500.97    120.00 o
 -10   8  16       58.00       60.47    248.36 o
  -8   8  16       21.22       64.34     36.43 o
  -6   8  16      426.75      549.08    171.63 o
  -4   8  16      380.41      141.45     66.85 o
  -2   8  16      127.28      130.90     80.00 o
   0   8  16       49.93       31.79     65.09 o
   2   8  16      316.10      447.87    151.63 o
   4   8  16       12.75     -158.18    105.45 o
   6   8  16      475.43      593.07    403.26 o
 -11   9  16      110.82      249.09     91.39 o
  -9   9  16      307.55      620.23     85.01 o
  -7   9  16     1113.95     1747.40    290.17 o
  -5   9  16      223.14      309.11    134.90 o
  -3   9  16     1688.23     1413.02    228.72 o
  -1   9  16      823.74      657.70    257.08 o
   1   9  16        5.33      318.49    312.72 o
   3   9  16     1051.39     1143.77    133.49 o
   5   9  16     1406.37     1500.04    313.44 o
 -10  10  16      351.71      167.99    123.63 o
  -8  10  16       26.22      282.23     71.53 o
  -6  10  16        7.28     -151.63    101.09 o
  -4  10  16      554.67      874.05     81.18 o
  -2  10  16     1288.14     1576.06    129.95 o
   0  10  16      870.15      906.32    403.26 o
   2  10  16     1594.21     2204.28    189.22 o
   4  10  16      392.82      240.69    268.72 o
   6  10  16     1322.77     1346.32    292.72 o
  -9  11  16       12.44      333.08    152.72 o
  -7  11  16      197.60      120.70     50.99 o
  -5  11  16        7.75      100.64     52.52 o
  -3  11  16      302.71      231.34    109.81 o
  -1  11  16     1001.85      825.30    101.24 o
   1  11  16      107.99      373.87     97.67 o
   3  11  16      149.71       51.57     88.91 o
  -8  12  16       11.72      121.71     76.36 o
  -6  12  16       35.91     -136.66    101.81 o
  -4  12  16     1704.28     1868.03    294.90 o
  -2  12  16       10.85       82.97     53.28 o
   0  12  16      288.00      256.63    210.18 o
   2  12  16     1780.25     1800.18    207.63 o
  -7  13  16      439.14      375.71    131.27 o
  -5  13  16        9.04      147.04     53.81 o
  -3  13  16      185.05       99.20    225.45 o
  -1  13  16     2231.50     2962.50    167.12 o
   1  13  16        6.35       99.63    345.08 o
  -4  14  16      357.81      952.70    183.99 o
  -2  14  16      328.04       14.50     46.27 o
   0  14  16      282.38      254.05     83.63 o
 -13   1  17      379.07      613.38    128.00 o
 -11   1  17      304.97      301.85    174.90 o
  -9   1  17       12.39       18.54     33.09 o
  -7   1  17      602.18      610.91    134.54 o
  -5   1  17     4229.16     4391.93    597.80 o
  -3   1  17      565.33      292.40     77.45 o
  -1   1  17       85.71       64.51     76.00 o
   1   1  17     7893.52     7946.91    231.06 o
   3   1  17     1366.20      954.92     79.46 o
   5   1  17        0.07      -52.15    105.45 o
   7   1  17     1425.57     1431.24    148.36 o
 -14   2  17       79.95      127.38    109.81 o
 -12   2  17      712.01      974.84     98.91 o
 -10   2  17      123.08      108.36     65.45 o
  -8   2  17       10.45       76.96    108.72 o
  -6   2  17      136.76      240.72     74.18 o
  -4   2  17      852.28     1042.55     79.63 o
  -2   2  17        0.01      166.97    159.27 o
   0   2  17     1313.81     1213.82    107.27 o
   2   2  17     1194.43     1268.58     92.31 o
   4   2  17      618.90      611.77     74.48 o
   6   2  17      375.73      472.39    100.36 o
   8   2  17      178.75      -99.27     66.18 o
 -13   3  17      976.80     1040.60    180.72 o
 -11   3  17      705.64      683.52    302.54 o
  -9   3  17        5.23      -11.27     28.12 o
  -7   3  17     2636.24     2207.84    261.08 o
  -5   3  17      731.83      650.82     72.36 o
  -3   3  17      286.86      372.76     56.91 o
  -1   3  17     1356.94     1288.08     84.45 o
   1   3  17     2769.09     2810.22    634.89 o
   3   3  17     1795.50     1836.64    105.78 o
   5   3  17       57.86       72.72     72.36 o
   7   3  17       88.82       72.72     72.72 o
 -12   4  17       58.85      -73.30     48.87 o
 -10   4  17      548.42      359.40    127.63 o
  -8   4  17     2282.10     2755.49    113.48 o
  -6   4  17       57.25       65.72    138.54 o
  -4   4  17      791.66      803.08    166.90 o
  -2   4  17      163.09      143.70    167.63 o
   0   4  17      938.85      877.60    149.45 o
   2   4  17     1625.81     1579.67    145.45 o
   4   4  17      564.65      856.54     84.38 o
   6   4  17      383.48      314.82    199.63 o
 -13   5  17       80.93       62.66    144.72 o
 -11   5  17        6.40      -21.82     95.27 o
  -9   5  17      262.03      292.57    138.54 o
  -7   5  17      443.15      678.33     62.59 o
  -5   5  17       47.24     -162.54    108.36 o
  -3   5  17     1669.60     1673.94    106.72 o
  -1   5  17      704.12      840.54     82.91 o
   1   5  17      103.45      373.73    152.36 o
   3   5  17     3505.26     3864.65    282.90 o
   5   5  17        1.49     -138.18    102.54 o
   7   5  17       82.72      119.08     58.38 o
 -12   6  17       45.96       88.80     57.92 o
 -10   6  17       60.89      -23.67     51.27 o
  -8   6  17     1060.71     1320.29    335.99 o
  -6   6  17       86.46      232.38    167.63 o
  -4   6  17      230.15      152.41     54.91 o
  -2   6  17      134.11      334.14    120.36 o
   0   6  17      177.61      217.91     55.35 o
   2   6  17      877.38      895.97    138.18 o
   4   6  17      233.42      298.29     67.47 o
   6   6  17       97.21       14.54     80.72 o
 -11   7  17      174.44       86.57    101.81 o
  -9   7  17      129.52      265.46     87.42 o
  -7   7  17      169.19      265.89    171.63 o
  -5   7  17        1.23       88.00     65.45 o
  -3   7  17     1628.13     1152.43     90.01 o
  -1   7  17     1670.84     2115.81    574.53 o
   1   7  17      107.76      160.43    155.99 o
   3   7  17      160.24        9.21     62.18 o
   5   7  17     4293.75     5379.55    582.16 o
 -12   8  17      544.85     1117.78    165.09 o
 -10   8  17      154.22      254.40    102.91 o
  -8   8  17       87.08      170.48    102.54 o
  -6   8  17      951.34     1249.58    108.50 o
  -4   8  17      116.17      112.21    163.27 o
  -2   8  17      544.01      724.82    101.84 o
   0   8  17     1086.28     1496.23    245.45 o
   2   8  17     1896.91     2350.41    516.35 o
   4   8  17      411.23      153.98    163.99 o
   6   8  17       16.90      101.09     87.27 o
 -11   9  17      101.47       54.94     48.11 o
  -9   9  17       61.13        4.75     62.18 o
  -7   9  17        0.14       48.24     83.27 o
  -5   9  17        0.00       25.48     40.88 o
  -3   9  17        3.50       36.36     88.00 o
  -1   9  17      148.14      179.77    148.72 o
   1   9  17      916.29     1067.06    138.96 o
   3   9  17      180.44      616.59    126.88 o
   5   9  17     1111.12      577.55     98.54 o
 -10  10  17       91.24      -32.55     72.00 o
  -8  10  17       40.07      -46.06     87.27 o
  -6  10  17     2018.34     2593.25    145.91 o
  -4  10  17       72.06       24.39     58.17 o
  -2  10  17      460.85      730.14    160.36 o
   0  10  17     1149.63     1077.78    173.81 o
   2  10  17       88.26      268.35    100.36 o
   4  10  17      300.77       14.28    199.63 o
  -9  11  17      433.08      582.53    102.83 o
  -7  11  17      286.21      493.18     54.84 o
  -3  11  17        2.19      -59.70    145.09 o
  -1  11  17      125.73      -21.82     65.45 o
   1  11  17       90.11      295.96     81.95 o
  -6  12  17      328.68      307.52     69.14 o
  -2  12  17      626.89      185.58     71.44 o
   0  12  17      924.40     1471.79    381.44 o
  -5  13  17      230.18      -29.09     87.27 o
  -3  13  17      949.90     1257.86    148.64 o
  -1  13  17        2.14      -67.88     45.25 o
 -12   0  18       50.20      122.91    101.81 o
 -10   0  18     2123.64     2635.55    157.81 o
  -8   0  18     4415.84     5516.91    202.90 o
  -6   0  18     1943.01     2159.93    150.54 o
  -4   0  18      585.76      522.16     77.82 o
  -2   0  18      130.58      450.89     93.82 o
   0   0  18     3545.32     2941.72    194.18 o
   2   0  18       12.96      202.90     65.45 o
   4   0  18      149.75      510.53    107.63 o
   6   0  18      409.20      726.52    114.91 o
 -13   1  18      101.72       31.73     76.36 o
 -11   1  18       19.62      183.07     59.71 o
  -9   1  18      288.63      194.65    153.09 o
  -7   1  18      253.46      518.19    133.45 o
  -5   1  18       56.77      191.96    109.09 o
  -3   1  18      398.13      320.06     65.82 o
  -1   1  18       30.24      -12.47     45.95 o
   1   1  18      121.54      398.63    137.09 o
   3   1  18       31.79      -29.43    109.45 o
   5   1  18       65.15       23.10    247.63 o
   7   1  18      194.24      390.23     97.38 o
 -12   2  18       23.50     -108.36     93.82 o
 -10   2  18     1272.89     1437.13    229.45 o
  -8   2  18     1806.62     2062.54    100.58 o
  -6   2  18       64.26       94.40     48.16 o
  -4   2  18      334.00      523.43    128.36 o
  -2   2  18      468.48      352.05     73.45 o
   0   2  18     1569.15     1937.89    145.94 o
   2   2  18      769.24      573.60    116.00 o
   4   2  18      331.08      810.35    104.98 o
   6   2  18      122.66      201.95    279.99 o
 -13   3  18        0.46      144.00    126.90 o
 -11   3  18       65.03       11.86     77.03 o
  -9   3  18     2189.69     2507.11    282.17 o
  -7   3  18       62.93       22.64    126.54 o
  -5   3  18       65.64       80.00     54.54 o
  -3   3  18      820.12      650.85     74.56 o
  -1   3  18      463.00      334.92    138.54 o
   1   3  18      125.45      415.15    105.81 o
   3   3  18      199.63      436.35    131.63 o
   5   3  18       36.29      -12.16     57.82 o
 -12   4  18      265.15      576.51    267.99 o
 -10   4  18      640.97      703.25     95.27 o
  -8   4  18      695.03     1205.85     96.05 o
  -6   4  18      733.28     1003.27     70.67 o
  -2   4  18      811.10      983.01    131.27 o
   0   4  18      155.42      286.42     69.33 o
   2   4  18      716.99      551.13    194.18 o
   4   4  18       32.15       21.82     65.45 o
   6   4  18      110.74      101.09    116.36 o
 -11   5  18      769.37      825.88    164.72 o
  -9   5  18      706.41      763.51     64.35 o
  -7   5  18      649.99      458.19     64.42 o
  -5   5  18       48.58      138.18    116.36 o
  -3   5  18       19.06       72.72     64.51 o
  -1   5  18      740.81      612.70     75.79 o
   1   5  18      403.39      390.04     85.25 o
   3   5  18     1220.89     1758.09    131.90 o
   5   5  18       26.84      122.91    138.18 o
 -12   6  18        0.49       64.55     49.10 o
 -10   6  18      163.34      244.06    311.99 o
  -8   6  18      545.40      726.48    199.63 o
  -6   6  18     1128.27     1238.35    101.97 o
  -4   6  18       25.74      131.56     64.73 o
  -2   6  18       82.64      191.82     59.31 o
   0   6  18      583.40      397.07    144.72 o
   2   6  18      528.69      323.80    120.00 o
   4   6  18        1.06       75.96    149.45 o
 -11   7  18     2025.79     1981.75    128.72 o
  -9   7  18      485.38      581.39     82.18 o
  -7   7  18     1681.08     1854.49    257.45 o
  -5   7  18      914.50      806.98    130.90 o
  -3   7  18      573.55      432.85    167.27 o
  -1   7  18      561.82      721.31    141.45 o
   1   7  18      490.67      517.83    174.90 o
   3   7  18      717.55      736.30     89.01 o
   5   7  18      140.39      -36.36     66.18 o
 -10   8  18       50.43      -72.10    152.72 o
  -8   8  18      123.95       55.31    105.09 o
  -6   8  18      140.91      472.71    107.63 o
  -4   8  18       45.30       46.04    163.99 o
  -2   8  18       27.30      -18.50     69.82 o
   0   8  18      836.44      824.59    594.16 o
   2   8  18     1931.44     1747.16    546.89 o
   4   8  18        6.98       60.47     76.00 o
  -9   9  18       84.96      -46.77    123.63 o
  -7   9  18      652.89      663.07    177.45 o
  -5   9  18      389.63      333.08     93.09 o
  -3   9  18       22.79      249.91     88.81 o
  -1   9  18      457.88      201.21     96.86 o
   1   9  18      117.44      336.95    141.09 o
   3   9  18      150.57      170.32    239.99 o
  -8  10  18       81.66      -18.31     31.87 o
  -6  10  18      151.87      462.17    151.63 o
  -4  10  18      268.89      232.72     93.82 o
  -2  10  18      451.49      928.53    117.10 o
   0  10  18      236.18      510.53    154.18 o
   2  10  18     2360.42     2179.18    177.48 o
  -7  11  18       57.98       42.91     72.72 o
  -5  11  18       14.74     -103.60     69.06 o
  -3  11  18      377.12      460.15     86.36 o
  -1  11  18        2.13       -5.42     55.60 o
  -4  12  18        4.96      -36.36     73.45 o
 -11   1  19      583.24      579.12    207.27 o
  -7   1  19       36.53       45.05     41.71 o
  -5   1  19      616.62      315.79     70.18 o
  -3   1  19     1049.90     1074.83    101.88 o
  -1   1  19       58.23      243.75     82.54 o
   1   1  19     4711.90     4534.69    218.54 o
   3   1  19      254.58      618.45    126.90 o
   5   1  19      124.89       45.96     50.80 o
 -12   2  19      449.01      766.99    111.27 o
 -10   2  19       96.45      166.81     98.54 o
  -8   2  19      784.60     1032.80    183.99 o
  -6   2  19      514.58      474.48    152.72 o
  -4   2  19        1.60      -14.54     54.54 o
  -2   2  19      469.30      396.47     94.91 o
   0   2  19       56.84      254.45    211.27 o
   2   2  19       61.52       -4.55    112.72 o
   4   2  19        0.02      163.62    105.81 o
 -11   3  19      723.13      974.51    159.99 o
  -9   3  19      157.03       53.04     57.82 o
  -7   3  19       23.56       33.07     50.99 o
  -5   3  19      110.47      134.52     68.73 o
  -3   3  19      101.13       88.52     97.82 o
  -1   3  19      421.43      527.98     77.35 o
   1   3  19      865.04     1579.59    169.45 o
   3   3  19        0.68       75.33    240.36 o
   5   3  19     1305.14     1146.14    149.81 o
 -10   4  19       29.13      108.36     58.91 o
  -8   4  19     1909.78     2076.83    239.99 o
  -6   4  19      332.82      246.17    155.99 o
  -4   4  19       37.62       85.07    126.90 o
  -2   4  19      787.59      679.61     98.54 o
   0   4  19      223.38      292.63    217.45 o
   2   4  19       95.59      113.26    186.18 o
   4   4  19       53.68      131.68     69.51 o
 -11   5  19       57.02      122.74     72.72 o
  -9   5  19      294.71      210.18     64.00 o
  -7   5  19        0.96       24.25     48.95 o
  -5   5  19       29.77       11.04    119.63 o
  -3   5  19     1368.05     1058.05    208.72 o
  -1   5  19     1520.55     1780.94    355.26 o
   1   5  19      155.21      522.16    132.36 o
   3   5  19      446.34      478.95    204.36 o
 -10   6  19      356.53      397.06     73.92 o
  -8   6  19       58.37       52.64     45.77 o
  -6   6  19      161.51       12.99     54.03 o
  -4   6  19      377.66      388.41    152.36 o
  -2   6  19        0.74      -11.15    119.63 o
   0   6  19      994.07     1177.26    126.30 o
   2   6  19     1351.63     1380.54    117.11 o
   4   6  19        5.59      322.58    152.72 o
  -9   7  19      132.28      420.05     76.25 o
  -7   7  19      164.52      448.42     75.96 o
  -5   7  19        0.99        5.08     44.00 o
  -3   7  19      513.88      817.88    134.54 o
  -1   7  19      182.96       63.95    530.16 o
   1   7  19      221.80       88.73     71.13 o
   3   7  19      776.58     1253.68    234.54 o
  -8   8  19       19.38        2.60     54.54 o
  -6   8  19      114.58        3.90     45.61 o
  -4   8  19      221.14      349.08    117.81 o
  -2   8  19       70.83      173.71     87.27 o
   0   8  19      954.72     1175.23    228.36 o
   2   8  19      319.06      503.26    109.57 o
  -7   9  19      339.29      319.30    178.18 o
  -5   9  19       38.40     -118.91     79.27 o
  -3   9  19      227.36       80.84    105.09 o
  -1   9  19      283.05      552.34    118.91 o
   1   9  19       89.14      181.81     94.54 o
  -6  10  19        1.94      143.21     64.13 o
  -4  10  19      133.67      223.43     94.18 o
  -2  10  19       29.40      142.80    208.36 o
 -10   0  20      673.94      990.51    160.72 o
  -8   0  20      420.48      676.34    101.81 o
  -4   0  20     1564.57     1877.03    177.45 o
  -2   0  20      223.58      268.35     86.54 o
   0   0  20      193.54      663.25    122.91 o
   2   0  20     1427.21     1426.86    212.36 o
  -9   1  20      131.59      -88.00     65.45 o
  -7   1  20       40.88      127.02     56.82 o
  -5   1  20       98.25      162.17     57.96 o
  -3   1  20      286.18      110.26    123.27 o
  -1   1  20      187.83       22.22    112.72 o
   1   1  20      397.80      320.13    280.72 o
   3   1  20        0.40     -153.81    102.54 o
 -10   2  20      318.33      502.02     77.51 o
  -8   2  20      151.64       59.74     50.99 o
  -6   2  20     1308.02     1651.54    197.08 o
  -4   2  20      538.97      580.89     66.52 o
  -2   2  20      486.63      420.52    105.81 o
   0   2  20        5.48       70.51    145.09 o
   2   2  20     1022.02      758.94     87.63 o
  -9   3  20      339.56      138.18     80.00 o
  -7   3  20       56.01       16.97     86.54 o
  -5   3  20       21.25       21.39     43.63 o
  -3   3  20        9.50      -14.54     66.18 o
  -1   3  20       24.77       28.18    192.72 o
   1   3  20       34.76       70.20     55.17 o
   3   3  20      206.80      541.35    409.08 o
 -10   4  20       26.97      108.36     80.00 o
  -8   4  20      480.42      654.52    122.18 o
  -6   4  20      119.54      341.01    148.72 o
  -2   4  20      580.67      549.45    203.99 o
   0   4  20       69.30       52.98    166.90 o
   2   4  20      505.35     1140.33    213.08 o
  -9   5  20       14.29     -140.72     93.82 o
  -7   5  20        1.77       36.36     88.00 o
  -5   5  20      553.35      756.83    215.27 o
  -3   5  20       21.46      349.08    175.27 o
  -1   5  20      337.08       57.45     94.54 o
   1   5  20        1.82      188.36     86.54 o
  -8   6  20      296.01      258.65     61.05 o
  -6   6  20       34.76      -43.71    137.81 o
  -4   6  20       35.68        7.27     51.18 o
  -2   6  20      881.38      998.82    142.90 o
   0   6  20       41.31      154.51    155.99 o
  -5   7  20      270.65      414.24    236.72 o
  -3   7  20      154.07      174.54     94.54 o
  -1   7  20     1025.51     1113.98    176.72 o
  -6   8  20      205.45      232.05     97.45 o
  -4   8  20        4.28      -35.14    145.09 o
  -2   8  20      299.26     1100.33    260.36 o
  -9   1  21       36.80      115.63     78.54 o
  -7   1  21     4539.61     3516.07    185.23 o
  -5   1  21      179.63      113.29    130.90 o
  -3   1  21       34.82       48.62     45.77 o
  -1   1  21     2541.92     2783.84    162.18 o
   1   1  21       28.25      -96.50    178.18 o
  -6   2  21      322.83      296.72    123.63 o
  -4   2  21      764.67      965.30    320.35 o
  -2   2  21      160.48      217.45     95.27 o
   0   2  21       65.12       97.61     81.80 o
  -7   3  21     1368.54     1166.79    107.63 o
  -5   3  21       80.36      101.09    108.36 o
  -3   3  21      192.88      152.72    109.81 o
  -1   3  21      612.99      706.44    130.05 o
  -6   4  21     1035.07     1420.89    146.52 o
  -4   4  21      214.92      232.72    125.09 o
  -2   4  21       20.91       85.02     63.15 o
   0   4  21      104.74      229.93    254.17 o
  -5   5  21       44.85      -32.11     56.39 o
  -3   5  21      411.99      144.72     94.54 o
  -1   5  21       19.64       84.14    152.72 o
  -4   6  21       58.32      516.34    104.67 o
 
